# Supplementary material for: 1,1′,2,2′-Tetra­methyl-3,3′-(p-phenyl­enedimethyl­ene)diimidazol-1-ium bis­(trifluoro­methane­sulfonate)
Source: Acta Crystallogr Sect E Struct Rep Online. 2010 Aug 28;66(Pt 9):o2455. doi: 10.1107/S1600536810033490 (PMC3007914; doi:10.1107/S1600536810033490)
Supplement: Supplementary file 2 [file e-66-o2455-Isup2.hkl]

# 
# h,k,l, Fc-squared, Fo-squared, sigma(Fo-squared) and status flag 
# 
data_I
_shelx_title ' 1343_0m in P-1' 
_shelx_refln_list_code          4 
_shelx_F_calc_maximum      111.98 
_exptl_crystal_F_000       306.00 
_reflns_d_resolution_high  0.8332 
 
loop_ 
 _symmetry_equiv_pos_as_xyz 
 'x, y, z' 
 '-x, -y, -z' 
 
_cell_length_a     7.3054 
_cell_length_b     8.0645 
_cell_length_c    11.3548 
_cell_angle_alpha  89.946 
_cell_angle_beta   76.653 
_cell_angle_gamma  75.213 
 
_shelx_F_squared_multiplier     1.000 
 
loop_ 
 _refln_index_h 
 _refln_index_k 
 _refln_index_l 
 _refln_F_squared_calc 
 _refln_F_squared_meas 
 _refln_F_squared_sigma 
 _refln_observed_status 
   1   0   0     1507.20     1498.55     20.08 o 
   2   0   0      405.17      408.33      7.96 o 
   3   0   0      447.49      441.99     17.40 o 
   4   0   0        0.23        0.23      1.35 o 
   5   0   0       92.19       98.34      5.00 o 
   6   0   0       70.93       67.37      5.27 o 
   7   0   0       28.95       33.90      4.29 o 
   8   0   0      112.84       91.81      7.18 o 
  -7   1   0       48.10       46.63      5.13 o 
  -6   1   0        0.87        2.01      2.15 o 
  -5   1   0       23.59       31.13      5.55 o 
  -4   1   0      468.41      460.59     13.70 o 
  -3   1   0     1452.87     1452.19     23.00 o 
  -2   1   0      416.31      452.76      8.89 o 
  -1   1   0     2070.68     2142.05     22.46 o 
   0   1   0      163.49      168.85      3.18 o 
   1   1   0       83.19       80.27      1.87 o 
   2   1   0     1400.47     1436.35     16.12 o 
   3   1   0     4230.17     4152.81     44.32 o 
   4   1   0      688.65      660.55     12.48 o 
   5   1   0       15.61       21.91      3.64 o 
   6   1   0        0.79        1.81      1.75 o 
   7   1   0       66.80       52.48      4.87 o 
   8   1   0       17.54       24.99      4.06 o 
  -7   2   0        2.41       -0.06      2.37 o 
  -6   2   0        9.57       32.23      4.34 o 
  -5   2   0      161.88      157.83      7.12 o 
  -4   2   0      276.43      293.30      8.87 o 
  -3   2   0       14.35       12.43      2.22 o 
  -2   2   0       59.64       67.26      3.74 o 
  -1   2   0      337.09      331.06      6.88 o 
   0   2   0     9891.01     9331.42    317.64 o 
   1   2   0     1149.98     1101.99     15.05 o 
   2   2   0        1.08       -0.37      0.52 o 
   3   2   0     1023.14      979.95     10.58 o 
   4   2   0      291.74      264.18      4.70 o 
   5   2   0       94.63       82.44      6.78 o 
   6   2   0      134.66      126.89      5.59 o 
   7   2   0       81.44       94.48      5.66 o 
   8   2   0      172.41      185.23      8.10 o 
  -7   3   0       14.94       19.40      4.13 o 
  -6   3   0       89.31       95.38      7.20 o 
  -5   3   0      129.11      125.89      6.73 o 
  -4   3   0      203.70      193.70      7.57 o 
  -3   3   0       73.00       79.47      4.71 o 
  -2   3   0        9.43        9.20      1.98 o 
  -1   3   0      401.79      395.27      8.36 o 
   0   3   0      136.74      113.04      3.65 o 
   1   3   0     5571.00     5586.50     55.92 o 
   2   3   0      854.23      961.94     14.66 o 
   3   3   0       21.94       15.68      1.40 o 
   4   3   0      212.64      214.49      4.17 o 
   5   3   0       13.31       18.14      1.66 o 
   6   3   0      139.59      200.40      7.20 o 
   7   3   0      197.47      215.87      6.35 o 
   8   3   0      451.07      468.93     19.13 o 
  -6   4   0        0.74        5.60      3.46 o 
  -5   4   0       64.85       66.96      6.02 o 
  -4   4   0      786.48      763.77     17.28 o 
  -3   4   0      446.92      427.36     13.76 o 
  -2   4   0        0.46       -0.07      1.57 o 
  -1   4   0       31.38       20.59      2.51 o 
   0   4   0       43.94       49.28      3.02 o 
   1   4   0      700.14      771.51     10.26 o 
   2   4   0       15.68       21.23      3.33 o 
   3   4   0       61.35       57.81      3.45 o 
   4   4   0      493.43      497.60      8.16 o 
   5   4   0      185.07      169.86      5.37 o 
   6   4   0      482.17      461.87     18.14 o 
   7   4   0       72.38       76.75      5.93 o 
   8   4   0       72.18       77.62      9.01 o 
  -5   5   0      244.37      233.24      9.97 o 
  -4   5   0       31.69       40.47      4.78 o 
  -3   5   0      114.83      112.77      6.49 o 
  -2   5   0        9.78        8.65      3.89 o 
  -1   5   0      218.39      234.77      5.92 o 
   0   5   0      464.78      470.23      9.87 o 
   1   5   0      758.29      813.07     11.36 o 
   2   5   0       44.04       50.34      3.17 o 
   3   5   0      424.87      417.69      9.64 o 
   4   5   0      265.24      255.84      7.59 o 
   5   5   0        6.99       10.86      2.40 o 
   6   5   0       13.18       10.05      4.57 o 
   7   5   0       68.68       77.42      5.97 o 
   8   5   0      343.68      359.16     24.68 o 
  -5   6   0        0.23        8.84      3.46 o 
  -4   6   0      289.25      282.48     19.37 o 
  -3   6   0      411.32      395.15     16.17 o 
  -2   6   0      158.48      161.19     11.82 o 
  -1   6   0       70.84       71.21      4.20 o 
   0   6   0      734.40      793.34     14.96 o 
   1   6   0       50.52       59.40      3.64 o 
   2   6   0      583.30      554.67     15.03 o 
   3   6   0       32.37       30.90      3.35 o 
   4   6   0       90.35       96.54      5.92 o 
   5   6   0      227.92      229.43      7.98 o 
   6   6   0      345.94      321.18      9.99 o 
   7   6   0       63.94       66.89      5.88 o 
  -4   7   0        5.65        1.46      3.17 o 
  -3   7   0      184.22      182.89      7.06 o 
  -2   7   0        0.83        3.37      2.37 o 
  -1   7   0      109.22      111.50      5.68 o 
   0   7   0      561.22      564.92     12.73 o 
   1   7   0       50.13       44.92      6.17 o 
   2   7   0       89.73       89.29     13.76 o 
   3   7   0      213.67      208.24      7.67 o 
   4   7   0       44.26       48.52      4.53 o 
   5   7   0       94.16      106.73     16.66 o 
   6   7   0       19.12       22.12      4.44 o 
   7   7   0      109.21      109.25     10.49 o 
  -2   8   0       13.19        5.61      2.83 o 
  -1   8   0       96.58      106.87      6.34 o 
   0   8   0      140.71      135.62      9.63 o 
   1   8   0      268.50      273.09     12.83 o 
   2   8   0      540.37      508.42     18.26 o 
   3   8   0       72.49       70.77      5.67 o 
   4   8   0       93.81       97.37      6.63 o 
   5   8   0        6.29        4.02      3.02 o 
   6   8   0       87.35       74.22      6.33 o 
   0   9   0        1.12        3.95      3.70 o 
   1   9   0        4.67        5.68      3.58 o 
   2   9   0       28.78       29.86      5.80 o 
   3   9   0      152.68      138.70      9.75 o 
   4   9   0      168.30      164.09      7.97 o 
   5   9   0      252.82      254.35     11.54 o 
  -4  -9   1       17.59       23.07      3.88 o 
  -3  -9   1       14.80       16.54      4.69 o 
  -2  -9   1       34.09       26.16      5.43 o 
  -1  -9   1       46.79       34.18      6.05 o 
   0  -9   1       52.72       51.34      7.65 o 
   1  -9   1      147.35      159.19     13.57 o 
  -6  -8   1       24.78       30.82      4.38 o 
  -5  -8   1      184.22      187.29      8.16 o 
  -4  -8   1      229.79      222.68      8.59 o 
  -3  -8   1       54.29       62.39      5.23 o 
  -2  -8   1       37.12       39.00      5.80 o 
  -1  -8   1       67.25       61.58      7.16 o 
   0  -8   1        0.04        4.81      3.33 o 
   1  -8   1       78.75       78.98      5.99 o 
   2  -8   1       95.25       88.53      6.66 o 
  -7  -7   1        0.25       -2.02      2.02 o 
  -6  -7   1        5.11        7.50      2.60 o 
  -5  -7   1       62.59       65.93      5.50 o 
  -4  -7   1      213.01      224.08     16.23 o 
  -3  -7   1        0.81        3.09      2.47 o 
  -2  -7   1      507.64      485.23     14.31 o 
  -1  -7   1      760.03      711.50     13.84 o 
   0  -7   1      391.83      397.73     11.72 o 
   1  -7   1      672.51      707.71     25.85 o 
   2  -7   1       10.11        9.85      2.91 o 
   3  -7   1       31.65       28.77      4.32 o 
   4  -7   1        5.70        6.17      4.07 o 
  -7  -6   1       21.35       16.90      3.40 o 
  -6  -6   1      319.80      314.46     21.35 o 
  -5  -6   1       54.76       52.69      4.48 o 
  -4  -6   1       45.33       57.77      9.01 o 
  -3  -6   1       39.21       46.27     10.86 o 
  -2  -6   1     1034.79     1037.02     14.11 o 
  -1  -6   1      392.99      394.44      8.99 o 
   0  -6   1      735.88      802.49     15.12 o 
   1  -6   1      261.40      278.58      8.42 o 
   2  -6   1      154.08      155.51      7.84 o 
   3  -6   1      680.61      721.04     17.14 o 
   4  -6   1      225.51      220.93      9.63 o 
   5  -6   1       21.34       25.42      7.34 o 
  -8  -5   1        0.04        1.16      2.71 o 
  -7  -5   1        3.15       -0.63      1.91 o 
  -6  -5   1       10.75       15.26      3.02 o 
  -5  -5   1      318.00      314.51     10.24 o 
  -4  -5   1       68.13       64.32      2.98 o 
  -3  -5   1       17.71       19.17      2.53 o 
  -2  -5   1      753.81      747.20     13.53 o 
  -1  -5   1       85.53       76.03      3.09 o 
   0  -5   1      508.18      499.91     10.29 o 
   1  -5   1      428.28      416.23     17.89 o 
   2  -5   1      258.03      250.66      5.82 o 
   3  -5   1      266.04      259.02      9.08 o 
   4  -5   1       69.09       86.55     12.65 o 
   5  -5   1        0.14       -0.86      2.37 o 
   6  -5   1        3.74       -0.24      2.76 o 
  -8  -4   1      111.41      114.02     10.86 o 
  -7  -4   1        1.20        1.01      1.91 o 
  -6  -4   1        2.21        3.54      1.19 o 
  -5  -4   1      162.62      166.02      6.50 o 
  -4  -4   1       16.52       19.60      1.84 o 
  -3  -4   1       41.80       34.36      4.94 o 
  -2  -4   1      242.63      227.40      5.93 o 
  -1  -4   1      812.55      801.98     10.58 o 
   0  -4   1       70.88       72.93      4.20 o 
   1  -4   1      198.81      187.82      8.27 o 
   2  -4   1       20.05       28.66      2.10 o 
   3  -4   1      155.61      203.78      7.61 o 
   4  -4   1        6.17        1.06      2.12 o 
   5  -4   1       25.55       29.37      4.26 o 
   6  -4   1        0.03       -2.71      3.33 o 
  -8  -3   1       98.01       96.25     10.12 o 
  -7  -3   1       88.36       93.83      4.77 o 
  -6  -3   1      230.80      275.24      5.92 o 
  -5  -3   1        1.72        1.45      0.95 o 
  -4  -3   1       14.47       17.15      1.64 o 
  -3  -3   1       76.03       71.59      4.87 o 
  -2  -3   1      949.18      910.73     13.92 o 
  -1  -3   1       63.22       51.49      3.02 o 
   0  -3   1     1042.40     1092.64     12.94 o 
   1  -3   1       56.43       59.86      3.26 o 
   2  -3   1      850.53      882.82     11.64 o 
   3  -3   1       81.50      100.41      2.57 o 
   4  -3   1        8.04       10.32      2.67 o 
   5  -3   1        0.77       -0.22      1.85 o 
   6  -3   1      391.73      369.82     20.42 o 
   7  -3   1        0.71        2.56      2.76 o 
  -8  -2   1       96.71      108.31      7.45 o 
  -7  -2   1        5.00       36.21      4.09 o 
  -6  -2   1      425.24      423.84     16.84 o 
  -5  -2   1      340.36      347.88      7.23 o 
  -4  -2   1      207.23      207.42      4.81 o 
  -3  -2   1      764.70      770.13      8.98 o 
  -2  -2   1     1659.32     1641.53     15.52 o 
  -1  -2   1     4235.12     4071.24     40.35 o 
   0  -2   1     1498.60     1384.56     18.19 o 
   1  -2   1       72.98       63.33      1.70 o 
   2  -2   1        6.18        4.99      0.65 o 
   3  -2   1        0.62        1.90      1.63 o 
   4  -2   1       23.27       19.42      3.09 o 
   5  -2   1        1.25        2.97      2.17 o 
   6  -2   1      200.57      194.05      8.42 o 
   7  -2   1        0.20       -0.74      2.30 o 
  -8  -1   1       96.09      121.57     10.67 o 
  -7  -1   1      166.85      162.65     11.72 o 
  -6  -1   1      576.36      602.45     23.14 o 
  -5  -1   1      307.70      312.31     13.08 o 
  -4  -1   1      153.77      153.27      9.19 o 
  -3  -1   1      880.11      849.87     13.76 o 
  -2  -1   1       28.40       26.26      1.26 o 
  -1  -1   1      846.69      871.71      8.26 o 
   0  -1   1      260.29      236.40      3.13 o 
   1  -1   1     3439.60     3310.74     30.46 o 
   2  -1   1     1684.99     1731.06     19.68 o 
   3  -1   1        5.03        9.26      0.96 o 
   4  -1   1      131.81      143.38      3.11 o 
   5  -1   1       11.14       12.95      2.65 o 
   6  -1   1      324.43      294.93     11.04 o 
   7  -1   1       51.18       54.81      5.41 o 
   8  -1   1        7.25        4.42      3.08 o 
  -8   0   1        5.07        8.66      4.81 o 
  -7   0   1        9.00        8.72      4.94 o 
  -6   0   1      347.44      311.99     10.06 o 
  -5   0   1      109.13      114.90      5.48 o 
  -4   0   1      871.91      907.09     12.12 o 
  -3   0   1     1389.04     1278.03     15.34 o 
  -2   0   1    12539.41    12285.74    106.45 o 
  -1   0   1     5085.61     4857.64     42.07 o 
   0   0   1       70.04       71.21      1.57 o 
   1   0   1        0.13        1.09      0.53 o 
   2   0   1        1.56        0.57      1.11 o 
   3   0   1      854.12      830.31     14.12 o 
   4   0   1      309.75      303.90      7.90 o 
   5   0   1      284.95      265.27      8.06 o 
   6   0   1      535.24      540.85     13.32 o 
   7   0   1        4.81        4.07      2.28 o 
   8   0   1       18.87       30.28      4.51 o 
  -7   1   1       47.59       42.46      4.98 o 
  -6   1   1        0.44        3.23      2.03 o 
  -5   1   1      220.04      338.61     10.08 o 
  -4   1   1      429.27      470.62     12.77 o 
  -3   1   1      571.36      572.22     11.70 o 
  -2   1   1       17.94       14.61      1.21 o 
  -1   1   1        4.17        4.19      1.09 o 
   0   1   1     1696.15     1561.67     83.53 o 
   1   1   1     2677.34     2665.07     23.74 o 
   2   1   1      229.05      223.03      3.25 o 
   3   1   1      133.99      123.33      3.17 o 
   4   1   1       59.72       66.16      7.25 o 
   5   1   1        1.01        0.80      1.51 o 
   6   1   1      146.36      146.64      6.33 o 
   7   1   1      247.49      267.91     10.61 o 
   8   1   1      135.49      138.87      7.17 o 
  -7   2   1        0.04        1.43      2.48 o 
  -6   2   1       52.95       52.78      5.86 o 
  -5   2   1     1018.82     1018.75     20.85 o 
  -4   2   1      124.20      121.03      5.74 o 
  -3   2   1       96.28       76.35      5.92 o 
  -2   2   1      106.03       97.06     11.60 o 
  -1   2   1      129.67      119.80      8.02 o 
   0   2   1      132.40      113.21      3.16 o 
   1   2   1     5314.29     5079.84     39.64 o 
   2   2   1        2.36        0.85      0.45 o 
   3   2   1      177.05      179.31      3.62 o 
   4   2   1      641.87      581.53      8.74 o 
   5   2   1     1871.90     1764.02     22.03 o 
   6   2   1      312.35      288.62      6.89 o 
   7   2   1        7.09       11.50      2.67 o 
   8   2   1       15.35       19.11      2.88 o 
  -6   3   1       23.79       20.98      5.31 o 
  -5   3   1       29.14       35.09      4.41 o 
  -4   3   1       13.15       10.41      2.55 o 
  -3   3   1      102.41      100.13      5.04 o 
  -2   3   1       96.24      110.03      4.69 o 
  -1   3   1     1590.10     1687.48     25.13 o 
   0   3   1       65.31       68.53      5.18 o 
   1   3   1      463.77      500.52      5.78 o 
   2   3   1     1262.71     1290.69     18.72 o 
   3   3   1       35.07       40.26      1.73 o 
   4   3   1      301.60      314.83      4.88 o 
   5   3   1       18.46       19.97      1.67 o 
   6   3   1       76.44       81.47      3.74 o 
   7   3   1      682.61      705.65     10.87 o 
   8   3   1      218.12      234.96     13.08 o 
  -6   4   1      110.33      110.36      8.31 o 
  -5   4   1       22.59       17.91      3.53 o 
  -4   4   1        0.44       -1.43      1.66 o 
  -3   4   1       39.13       75.90      5.57 o 
  -2   4   1       54.74       45.73      3.95 o 
  -1   4   1     2000.54     2014.26     30.14 o 
   0   4   1      331.09      304.92     11.64 o 
   1   4   1      413.89      443.77     10.88 o 
   2   4   1      865.77      878.68     14.66 o 
   3   4   1      149.85      142.12      4.93 o 
   4   4   1       15.30       13.55      1.42 o 
   5   4   1      111.23      102.58      3.22 o 
   6   4   1       96.83      121.70      5.80 o 
   7   4   1        0.16       -0.80      1.79 o 
   8   4   1       44.39       44.91      4.96 o 
  -5   5   1      121.97      114.49      8.22 o 
  -4   5   1       14.93       32.41      8.88 o 
  -3   5   1      191.61      207.45      8.08 o 
  -2   5   1      408.22      411.94     20.61 o 
  -1   5   1        0.46        2.72      1.45 o 
   0   5   1      211.43      212.03      5.06 o 
   1   5   1       61.95       55.45      5.86 o 
   2   5   1     2506.24     2515.45     27.76 o 
   3   5   1      147.49      134.82      5.28 o 
   4   5   1        2.80        2.91      1.73 o 
   5   5   1        0.47       -1.30      1.30 o 
   6   5   1        6.87        8.00      2.28 o 
   7   5   1       40.06       35.22      5.12 o 
   8   5   1       24.21       28.53      5.43 o 
  -4   6   1       44.61       46.10      5.92 o 
  -3   6   1      198.90      184.33      8.33 o 
  -2   6   1      331.57      303.41      7.87 o 
  -1   6   1      248.92      257.53      6.70 o 
   0   6   1       66.99      126.51      4.40 o 
   1   6   1     1134.98     1158.22     18.76 o 
   2   6   1      234.10      232.18      7.59 o 
   3   6   1      127.12      111.90      8.82 o 
   4   6   1       64.29       68.50      5.02 o 
   5   6   1       42.83       42.47      4.18 o 
   6   6   1        0.03       -0.04      3.64 o 
   7   6   1        0.38        0.85      2.05 o 
  -3   7   1        5.81        3.42      2.25 o 
  -2   7   1      445.34      453.40     10.48 o 
  -1   7   1        4.21       84.66      5.53 o 
   0   7   1       99.19      108.46     11.66 o 
   1   7   1       53.08       57.75      6.91 o 
   2   7   1       24.66       28.14      4.94 o 
   3   7   1        5.33       10.64      3.15 o 
   4   7   1       46.98       52.88      7.77 o 
   5   7   1      255.41      273.75     14.38 o 
   6   7   1       92.94      100.62     17.28 o 
   7   7   1       10.40       10.97      3.58 o 
  -2   8   1       37.48       26.33      4.24 o 
  -1   8   1        7.64       11.35      4.44 o 
   0   8   1       42.51       37.76      6.42 o 
   1   8   1      145.99      114.76      8.64 o 
   2   8   1      252.28      243.10     12.46 o 
   3   8   1       81.20       81.27      7.53 o 
   4   8   1       87.79       76.24      6.06 o 
   5   8   1      248.90      252.72      9.51 o 
   6   8   1      143.58      135.07      8.08 o 
   0   9   1        0.18       -0.74      3.46 o 
   1   9   1       47.97       57.01      7.77 o 
   2   9   1        4.48       10.12      4.07 o 
   3   9   1       17.35       17.52      4.69 o 
   4   9   1        2.38        5.10      2.70 o 
   5   9   1      114.29      139.53      8.72 o 
  -4  -9   2      106.94       98.65      7.01 o 
  -3  -9   2      185.80      191.89     11.23 o 
  -2  -9   2       22.85       32.21      5.92 o 
  -1  -9   2        0.47        5.31      3.21 o 
   0  -9   2      117.05      107.83      6.99 o 
  -6  -8   2       66.13       66.39      5.98 o 
  -5  -8   2       72.89       72.94     14.68 o 
  -4  -8   2        0.43        2.82      3.15 o 
  -3  -8   2        2.90       -0.82      2.02 o 
  -2  -8   2        6.57       15.80      4.07 o 
  -1  -8   2        0.09        3.21      2.96 o 
   0  -8   2      257.07      247.92     12.22 o 
   1  -8   2       14.65       21.87      3.55 o 
   2  -8   2        1.44        8.68      2.92 o 
  -6  -7   2        2.55        0.75      2.21 o 
  -5  -7   2      252.78      262.20      8.86 o 
  -4  -7   2       84.30       89.19     14.25 o 
  -3  -7   2      954.58      946.10     17.89 o 
  -2  -7   2      205.45      191.42      7.05 o 
  -1  -7   2       71.67       71.35      4.67 o 
   0  -7   2       61.83       55.41      8.02 o 
   1  -7   2       82.47       84.34     11.91 o 
   2  -7   2        0.99        0.32      2.07 o 
   3  -7   2       88.84       91.02      9.07 o 
   4  -7   2       40.44       27.89      6.05 o 
  -7  -6   2        2.87        0.31      2.18 o 
  -6  -6   2      110.72      111.90      9.19 o 
  -5  -6   2       38.88       34.51      3.88 o 
  -4  -6   2      503.83      503.54     11.74 o 
  -3  -6   2       12.93       13.77      2.49 o 
  -2  -6   2      160.94      139.25      4.32 o 
  -1  -6   2       80.11       81.76      4.10 o 
   0  -6   2      576.74      606.99     12.56 o 
   1  -6   2      487.89      481.77      8.87 o 
   2  -6   2        0.17       -1.23      1.23 o 
   3  -6   2        7.81        4.94      3.58 o 
   4  -6   2       34.71       37.14      6.54 o 
   5  -6   2        3.99       21.84      5.43 o 
  -7  -5   2      203.57      197.47      8.07 o 
  -6  -5   2      443.86      427.19     11.47 o 
  -5  -5   2       38.37       33.77      3.61 o 
  -4  -5   2       26.98       28.80      3.58 o 
  -3  -5   2        1.17        0.09      1.33 o 
  -2  -5   2      454.99      410.26      9.75 o 
  -1  -5   2      132.90      123.95      3.77 o 
   0  -5   2      447.15      404.52      9.12 o 
   1  -5   2      491.81      480.26      9.92 o 
   2  -5   2       67.76       77.17      3.85 o 
   3  -5   2       48.90       42.70      6.17 o 
   4  -5   2      126.32      148.18     12.34 o 
   5  -5   2       35.01       30.87      8.58 o 
   6  -5   2       60.00       65.06      6.83 o 
  -8  -4   2       37.15       26.04      6.05 o 
  -7  -4   2       25.65       18.14      4.57 o 
  -6  -4   2      120.99      122.38      4.70 o 
  -5  -4   2      212.65      224.31      8.36 o 
  -4  -4   2       15.61       10.24      1.59 o 
  -3  -4   2       90.37       87.42      6.05 o 
  -2  -4   2       54.53       61.19      4.24 o 
  -1  -4   2       40.83       54.03      2.52 o 
   0  -4   2       38.00       41.57      4.45 o 
   1  -4   2       97.98      102.18      4.54 o 
   2  -4   2       26.72       22.23      1.68 o 
   3  -4   2      550.04      612.61     12.52 o 
   4  -4   2       39.16       42.13      4.66 o 
   5  -4   2      263.17      276.67     10.37 o 
   6  -4   2        4.21        2.45      3.76 o 
  -8  -3   2       10.96       13.20      3.27 o 
  -7  -3   2      258.64      262.77      7.43 o 
  -5  -3   2       88.19       77.79      3.14 o 
  -4  -3   2        1.50        3.13      0.91 o 
  -3  -3   2        5.07        2.64      1.33 o 
  -2  -3   2      120.52      129.48      3.27 o 
  -1  -3   2       61.02       47.25      2.15 o 
   0  -3   2     1021.72      975.40     14.40 o 
   1  -3   2      158.86      186.15     15.61 o 
   2  -3   2       43.54       43.52      2.02 o 
   3  -3   2       98.84       98.77      3.77 o 
   4  -3   2      226.76      196.41      7.64 o 
   5  -3   2       74.08       73.67      5.94 o 
   6  -3   2       33.52       41.21      5.92 o 
   7  -3   2        9.11       14.67      3.85 o 
  -8  -2   2      113.78      105.45      8.70 o 
  -7  -2   2        0.43        2.41      2.09 o 
  -6  -2   2        2.00        3.24      1.47 o 
  -5  -2   2      285.13      300.57      8.49 o 
  -4  -2   2       72.98       80.72      3.12 o 
  -3  -2   2     1112.67     1211.62     12.71 o 
  -2  -2   2      466.60      434.04      6.31 o 
  -1  -2   2       25.97       25.24      1.34 o 
   0  -2   2      112.13      104.19      2.46 o 
   1  -2   2        0.09        0.43      0.64 o 
   2  -2   2     1346.04     1351.61     13.61 o 
   3  -2   2      372.27      375.52      4.97 o 
   4  -2   2       67.69       66.38      2.27 o 
   5  -2   2        6.14        2.13      2.09 o 
   6  -2   2      217.16      230.46      9.13 o 
   7  -2   2       14.33       10.00      4.50 o 
  -8  -1   2        0.00        4.34      4.20 o 
  -7  -1   2       42.97       43.89      4.80 o 
  -6  -1   2       45.71       46.19      4.41 o 
  -5  -1   2        8.60        6.05      2.12 o 
  -3  -1   2     1802.49     1803.79     19.65 o 
  -2  -1   2     4857.95     4709.26     41.00 o 
  -1  -1   2     1009.22     1011.40     17.10 o 
   0  -1   2     4087.92     4089.60     34.64 o 
   1  -1   2     1389.33     1278.87     16.58 o 
   2  -1   2      298.60      286.70      3.98 o 
   3  -1   2      508.35      488.41      7.30 o 
   4  -1   2        0.63        1.73      0.99 o 
   5  -1   2       34.48       30.24      3.69 o 
   6  -1   2       29.54       24.68      3.69 o 
   7  -1   2      192.21      179.72      8.31 o 
   8  -1   2       62.04       56.19      5.97 o 
  -7   0   2        5.91       15.43      3.34 o 
  -6   0   2        5.74        7.55      3.02 o 
  -5   0   2      106.17      105.26      5.39 o 
  -4   0   2      549.74      624.99      9.47 o 
  -3   0   2      772.20      716.08      8.22 o 
  -2   0   2      196.03      204.08      3.20 o 
  -1   0   2      497.92      489.12      7.33 o 
   0   0   2     3200.18     3416.77     41.14 o 
   1   0   2     6339.63     6017.71     58.26 o 
   2   0   2      240.68      226.20      3.83 o 
   3   0   2      186.23      201.32      5.65 o 
   4   0   2       81.78      104.45      4.64 o 
   5   0   2      369.26      355.89      9.47 o 
   6   0   2      111.44      113.57      5.83 o 
   7   0   2       29.58       25.72      6.73 o 
   8   0   2        3.93        3.09      2.43 o 
  -7   1   2       79.87       72.88      6.53 o 
  -6   1   2       84.27       69.23      7.40 o 
  -5   1   2      189.70      190.30      9.32 o 
  -4   1   2      586.11      544.50      8.09 o 
  -3   1   2      385.66      371.68      4.75 o 
  -2   1   2     3798.87     3806.28     49.73 o 
  -1   1   2       30.98       28.51      2.84 o 
   0   1   2       13.01       12.65      1.79 o 
   1   1   2     1005.75      967.09     12.96 o 
   2   1   2        0.46        2.79      0.81 o 
   3   1   2       30.33       26.33      2.18 o 
   4   1   2      257.40      249.54      5.35 o 
   5   1   2      618.68      553.03     12.65 o 
   6   1   2      384.61      372.13     10.67 o 
   7   1   2       10.91        5.56      2.39 o 
   8   1   2       18.27       22.91      3.81 o 
  -7   2   2      256.35      258.99     10.96 o 
  -6   2   2       51.89       69.85      6.10 o 
  -5   2   2      142.79      124.88     11.23 o 
  -4   2   2      117.79      131.90      6.04 o 
  -3   2   2      467.85      490.85     11.41 o 
  -2   2   2       39.58       43.94      1.86 o 
  -1   2   2     1214.87     1214.67     18.72 o 
   0   2   2     3974.01     3767.89     39.59 o 
   1   2   2     1180.55     1087.18     15.31 o 
   2   2   2       74.67       59.97      1.80 o 
   3   2   2      200.59      260.15      5.78 o 
   4   2   2      129.29      143.57      3.26 o 
   5   2   2       62.86       63.58      2.83 o 
   6   2   2       38.37       34.09      2.46 o 
   7   2   2        0.04        9.26      2.67 o 
   8   2   2      659.34      664.29     12.99 o 
  -6   3   2       85.05       83.71      7.03 o 
  -5   3   2       68.86       61.98      5.57 o 
  -4   3   2      301.46      307.43      9.93 o 
  -3   3   2      421.07      422.84     15.92 o 
  -2   3   2       41.44       72.95      2.49 o 
  -1   3   2       40.89       31.42      2.70 o 
   0   3   2      884.35      830.34     13.15 o 
   1   3   2     1330.31     1484.60     14.53 o 
   2   3   2      150.04      220.63      5.63 o 
   3   3   2      106.41      105.68      2.33 o 
   4   3   2       68.00       80.58      2.26 o 
   5   3   2      810.31      799.35     10.08 o 
   6   3   2      184.62      191.65      4.60 o 
   7   3   2       45.01       45.10      4.49 o 
   8   3   2       51.96       60.84      8.02 o 
  -6   4   2        0.16        1.51      2.79 o 
  -5   4   2       49.50       43.21      9.13 o 
  -4   4   2      579.12      579.45     14.95 o 
  -3   4   2     1158.90     1143.80     45.04 o 
  -2   4   2        0.06        0.17      1.45 o 
  -1   4   2      919.33      955.36     16.77 o 
   0   4   2     1674.41     1641.80     39.51 o 
   1   4   2       53.48       66.87      2.06 o 
   2   4   2        0.43       -0.89      0.89 o 
   3   4   2       19.20       14.77      2.14 o 
   4   4   2        5.56        3.58      1.56 o 
   5   4   2       30.22       32.91      3.40 o 
   6   4   2      285.94      280.19      8.80 o 
   7   4   2        0.04       -0.95      1.75 o 
   8   4   2      327.35      324.50     13.08 o 
  -5   5   2      242.21      257.66     10.98 o 
  -4   5   2       57.69       64.02      9.19 o 
  -3   5   2       36.42       36.03      7.40 o 
  -2   5   2        5.02        4.32      2.16 o 
  -1   5   2      306.41      316.85      7.10 o 
   0   5   2      673.08      698.12     10.72 o 
   1   5   2       39.29       43.85      2.84 o 
   2   5   2      421.60      414.72      6.41 o 
   3   5   2       14.92       11.74      2.21 o 
   4   5   2       12.94       14.44      2.49 o 
   5   5   2        2.87        3.65      1.83 o 
   6   5   2      104.30      110.17      5.67 o 
   7   5   2       43.15       43.99      7.71 o 
   8   5   2      276.58      282.12     10.38 o 
  -4   6   2       86.94       88.51      7.20 o 
  -3   6   2      280.28      276.24      9.96 o 
  -2   6   2      103.02       93.43      7.91 o 
  -1   6   2      153.70      156.79      5.32 o 
   0   6   2        7.99        9.32      1.82 o 
   1   6   2       25.81       30.92      3.95 o 
   2   6   2       73.95       77.03      5.20 o 
   3   6   2       24.94       25.17      3.21 o 
   4   6   2       30.04       37.51      3.88 o 
   5   6   2      200.83      194.78      7.42 o 
   6   6   2       35.24       36.08      4.13 o 
   7   6   2       39.64       42.81      4.84 o 
   8   6   2       50.02       52.45      6.05 o 
  -3   7   2      113.04      110.60      6.41 o 
  -2   7   2       16.57       15.10      2.93 o 
  -1   7   2        0.15       14.78      3.80 o 
   0   7   2       28.11       28.35      3.51 o 
   1   7   2        6.99        8.02      3.46 o 
   2   7   2       78.13       92.55      8.64 o 
   3   7   2      387.63      374.27     10.60 o 
   4   7   2      140.81      132.11      6.32 o 
   5   7   2       48.43       55.68      5.10 o 
   6   7   2        0.69        4.08      2.31 o 
   7   7   2      166.79      163.38      8.07 o 
  -2   8   2       70.19       74.42      5.33 o 
  -1   8   2       25.52       31.71      6.42 o 
   0   8   2       28.62       38.62      6.54 o 
   1   8   2        0.18       -0.62      2.47 o 
   2   8   2      436.23      441.41     17.40 o 
   3   8   2      460.94      432.01     12.22 o 
   4   8   2       10.06       11.07      2.91 o 
   5   8   2      156.19      151.68     11.91 o 
   6   8   2      218.52      230.09      9.42 o 
   0   9   2        4.86       16.78      5.43 o 
   1   9   2       31.63       29.86      6.05 o 
   2   9   2       17.78       21.47      5.31 o 
   3   9   2      113.80      108.72     10.49 o 
   4   9   2       13.62       11.45      3.32 o 
   5   9   2      237.00      277.12     10.73 o 
  -4  -9   3       15.06       11.88      3.32 o 
  -3  -9   3       71.86       79.35      8.64 o 
  -2  -9   3      158.89      189.42     10.86 o 
  -1  -9   3        9.28        6.94      3.15 o 
   0  -9   3       56.69       66.52      5.67 o 
  -5  -8   3        1.14        4.24      2.55 o 
  -4  -8   3        3.55        4.43      3.21 o 
  -3  -8   3      207.08      197.05      7.70 o 
  -2  -8   3      263.45      276.79     12.34 o 
  -1  -8   3        2.78        0.88      1.79 o 
   0  -8   3      121.67      133.06      5.08 o 
   1  -8   3       43.33       47.88      3.74 o 
   2  -8   3       24.61       31.78      4.28 o 
  -6  -7   3       12.68       17.16      3.40 o 
  -5  -7   3       40.31       39.73      4.36 o 
  -4  -7   3        8.67        5.99      2.30 o 
  -3  -7   3       44.87       62.50      4.65 o 
  -2  -7   3       22.19       17.52      3.95 o 
  -1  -7   3        2.70        4.03      2.04 o 
   0  -7   3      535.63      531.74     10.91 o 
   1  -7   3      938.82      928.20     14.48 o 
   2  -7   3      163.85      166.52     18.14 o 
   3  -7   3        4.40        0.35      2.58 o 
   4  -7   3        0.50        1.11      3.58 o 
  -7  -6   3        6.89        3.18      2.40 o 
  -6  -6   3       83.27       97.35      6.50 o 
  -5  -6   3      232.63      230.42      7.85 o 
  -4  -6   3      182.54      182.91      9.75 o 
  -3  -6   3      310.87      317.05      8.50 o 
  -2  -6   3      198.55      195.47      6.36 o 
  -1  -6   3      128.42      126.22      5.18 o 
   0  -6   3        9.29       11.52      1.82 o 
   1  -6   3       24.48       24.72      2.55 o 
   2  -6   3        0.03       -1.11      1.28 o 
   3  -6   3      157.03      145.12      9.75 o 
   4  -6   3      136.30      155.61     10.86 o 
   5  -6   3      202.99      198.92     12.96 o 
  -7  -5   3       23.49       25.73      3.21 o 
  -6  -5   3       99.81       96.87      6.19 o 
  -5  -5   3       10.61       48.42      3.33 o 
  -4  -5   3      353.85      349.83      8.90 o 
  -3  -5   3      348.28      363.60     11.04 o 
  -2  -5   3       16.87       12.81      1.73 o 
  -1  -5   3       21.05       23.04      4.81 o 
   0  -5   3      670.28      679.72      9.00 o 
   1  -5   3      452.30      439.20      6.80 o 
   2  -5   3      347.60      335.96      6.48 o 
   3  -5   3        5.29        1.60      2.84 o 
   4  -5   3      164.26      184.36     11.11 o 
   5  -5   3       95.28       79.72      9.13 o 
   6  -5   3       40.89       32.45      6.79 o 
  -7  -4   3       27.88       29.49      3.81 o 
  -6  -4   3       16.40       19.78      2.16 o 
  -5  -4   3       19.82       16.54      3.29 o 
  -4  -4   3       68.69       85.51      4.20 o 
  -3  -4   3        1.55        3.08      2.24 o 
  -2  -4   3        8.55        6.82      1.20 o 
  -1  -4   3      336.58      358.26      6.14 o 
   0  -4   3      246.85      229.55      5.39 o 
   1  -4   3      123.45      120.45      3.06 o 
   2  -4   3      573.22      600.06      8.97 o 
   3  -4   3       78.77      118.55      3.37 o 
   4  -4   3       69.57       57.51      7.16 o 
   5  -4   3      199.24      192.38     11.48 o 
   6  -4   3      208.33      195.02      9.48 o 
  -7  -3   3       33.56       31.03      4.49 o 
  -6  -3   3       35.60       39.28      2.72 o 
  -5  -3   3       55.77       47.81      2.43 o 
  -4  -3   3      171.85      159.19      3.85 o 
  -3  -3   3     1432.04     1376.51     16.63 o 
  -2  -3   3      564.10      527.92      7.64 o 
  -1  -3   3      486.60      540.23      6.55 o 
   0  -3   3       37.66       38.12      2.04 o 
   1  -3   3        4.88        9.73      1.27 o 
   2  -3   3       42.30       49.29      2.14 o 
   3  -3   3      292.34      280.04      6.97 o 
   4  -3   3        1.36       -0.01      1.92 o 
   5  -3   3       43.01       57.95      8.88 o 
   6  -3   3      115.32      112.60      7.93 o 
   7  -3   3       42.68       43.54      5.68 o 
  -7  -2   3       43.33       44.88      4.81 o 
  -6  -2   3      190.94      196.43     11.60 o 
  -5  -2   3      625.75      616.60     10.54 o 
  -4  -2   3      142.98      144.84      3.56 o 
  -3  -2   3      160.11      194.80      3.80 o 
  -2  -2   3      103.57      116.12      2.55 o 
  -1  -2   3       49.60       52.38      1.54 o 
   0  -2   3     3573.94     3523.25     35.54 o 
   1  -2   3      136.11      161.89      4.06 o 
   2  -2   3     1186.67     1260.76     14.69 o 
   3  -2   3      302.32      320.60      8.09 o 
   4  -2   3      160.87      167.65      4.24 o 
   5  -2   3      173.43      175.45      7.47 o 
   6  -2   3      143.97      167.45     13.33 o 
   7  -2   3       90.49       92.01      7.37 o 
  -7  -1   3        8.14       15.10      3.26 o 
  -6  -1   3       80.47       85.06     11.91 o 
  -5  -1   3      223.07      240.69      5.85 o 
  -4  -1   3      367.64      368.83      7.64 o 
  -3  -1   3     1859.36     1908.48     19.13 o 
  -2  -1   3     3855.40     3765.87     38.90 o 
  -1  -1   3      784.47      788.16     11.87 o 
   0  -1   3      493.61      463.36      7.81 o 
   1  -1   3      655.74      622.21     10.43 o 
   2  -1   3       37.35       38.04      3.02 o 
   3  -1   3       30.17       44.56      4.69 o 
   4  -1   3      122.24      149.85      3.98 o 
   5  -1   3       43.27       49.95      2.69 o 
   6  -1   3      181.02      166.93      7.43 o 
   7  -1   3       14.93       20.69      3.88 o 
   8  -1   3       16.13       12.94      3.67 o 
  -7   0   3        0.33        3.17      2.39 o 
  -6   0   3        6.19       10.30      2.81 o 
  -5   0   3      300.26      270.90      8.96 o 
  -4   0   3       24.78       28.32      1.70 o 
  -3   0   3      755.80      743.77      8.84 o 
  -2   0   3      310.38      260.70      4.57 o 
  -1   0   3     1016.75     1035.64     12.11 o 
   0   0   3      822.71      831.01      9.36 o 
   1   0   3      783.85      717.60      7.12 o 
   2   0   3       58.78       47.56      2.53 o 
   3   0   3      144.31      133.79      4.21 o 
   4   0   3       22.91       18.28      1.79 o 
   5   0   3       88.89       92.59      4.58 o 
   6   0   3        4.45        2.30      2.34 o 
   7   0   3        0.04       -1.92      1.92 o 
   8   0   3      168.56      163.90     14.01 o 
  -7   1   3       15.00       25.45      4.39 o 
  -6   1   3      673.16      634.12     16.29 o 
  -5   1   3       49.92       91.43      6.33 o 
  -4   1   3       53.43       58.57      4.94 o 
  -3   1   3      766.65      761.85      8.79 o 
  -2   1   3      218.65      218.23      3.62 o 
  -1   1   3       29.56       29.25      1.63 o 
   0   1   3      472.73      435.21      5.98 o 
   1   1   3      547.11      479.74     11.38 o 
   2   1   3     4043.76     3998.86     51.58 o 
   3   1   3     3208.46     3270.43     34.40 o 
   4   1   3      776.06      891.95     12.40 o 
   5   1   3      329.57      303.44      6.64 o 
   6   1   3       48.45       38.13      3.88 o 
   7   1   3       31.33       21.75      3.44 o 
   8   1   3       24.13       22.96      4.81 o 
  -6   2   3        1.90        3.46      2.49 o 
  -5   2   3        8.46        8.19      2.70 o 
  -4   2   3      562.63      543.42     13.50 o 
  -3   2   3     1302.31     1278.60     16.17 o 
  -2   2   3        0.18        2.12      1.39 o 
  -1   2   3      483.01      493.82      7.42 o 
   0   2   3      369.06      383.91      6.07 o 
   1   2   3       70.97       59.84      2.66 o 
   2   2   3      103.49       96.40      7.59 o 
   3   2   3      284.29      371.26      8.27 o 
   4   2   3       61.53       65.35      2.59 o 
   5   2   3     1694.60     1702.78     18.35 o 
   6   2   3     1495.70     1451.22     17.00 o 
   7   2   3       81.72       79.19      4.46 o 
   8   2   3      108.90      124.16      5.65 o 
  -6   3   3      176.08      193.91      9.93 o 
  -5   3   3       21.81       16.92      3.95 o 
  -4   3   3       14.53       17.34      3.08 o 
  -3   3   3      280.06      260.01      8.40 o 
  -2   3   3       33.32       32.89      4.23 o 
  -1   3   3      977.35     1039.35     29.49 o 
   0   3   3     1287.07     1246.47     25.72 o 
   1   3   3      195.72      195.40      3.35 o 
   2   3   3        7.56       12.03      1.75 o 
   3   3   3     1127.69     1120.76     13.41 o 
   4   3   3       69.78       70.63      3.65 o 
   5   3   3        2.00        3.14      1.12 o 
   6   3   3      111.07      119.58      4.97 o 
   7   3   3        5.38        3.57      2.00 o 
   8   3   3      110.78      121.43     10.86 o 
  -5   4   3       24.98       26.98     10.55 o 
  -4   4   3       30.33       29.81      4.63 o 
  -3   4   3      174.99      181.31     16.35 o 
  -2   4   3       11.98        8.79      1.49 o 
  -1   4   3      183.39      189.07      6.08 o 
   0   4   3      874.16      885.53     14.89 o 
   2   4   3       29.45       29.19      1.63 o 
   3   4   3      385.74      363.60      8.64 o 
   4   4   3      182.05      166.92      9.63 o 
   5   4   3     1123.11     1133.12     19.94 o 
   6   4   3      452.27      444.86     16.41 o 
   7   4   3       48.15       47.06      4.59 o 
   8   4   3       12.11        8.56      2.74 o 
  -5   5   3       36.53       34.44      5.14 o 
  -4   5   3        5.93       37.64      7.03 o 
  -3   5   3      473.87      468.10     18.20 o 
  -2   5   3       90.50       91.65      6.73 o 
  -1   5   3       82.38       73.45      3.98 o 
   0   5   3       65.44       75.89      3.25 o 
   1   5   3       58.04       49.42      2.36 o 
   2   5   3       30.00       32.90      1.97 o 
   3   5   3      179.57      172.43      6.24 o 
   4   5   3      360.27      345.02      9.25 o 
   5   5   3       46.28       40.89      3.92 o 
   6   5   3        3.41        4.53      2.28 o 
   7   5   3       93.69       96.85      8.70 o 
   8   5   3       57.71       59.99      5.76 o 
  -4   6   3       52.12       52.48      5.80 o 
  -3   6   3       47.69       53.84     10.18 o 
  -2   6   3        0.05        1.43      1.81 o 
  -1   6   3        6.59        5.66      1.85 o 
   0   6   3      120.64      138.84      4.61 o 
   1   6   3      122.64      125.88      3.87 o 
   2   6   3      142.06      139.88      6.11 o 
   3   6   3       47.82       48.91      4.32 o 
   4   6   3       71.62       61.36     13.82 o 
   5   6   3       61.19       50.64      4.53 o 
   6   6   3      161.35      134.50      6.59 o 
   7   6   3       72.65       69.28      5.93 o 
   8   6   3      193.14      201.47      9.02 o 
  -3   7   3       89.75       86.05      5.76 o 
  -2   7   3       18.46       18.33      4.87 o 
  -1   7   3      252.83      239.00     10.76 o 
   0   7   3      185.66      169.68     10.74 o 
   1   7   3        8.25       10.37      3.83 o 
   2   7   3       49.09       43.93      6.17 o 
   4   7   3        1.02        6.09      2.40 o 
   5   7   3      242.45      233.03      8.72 o 
   6   7   3        0.39        1.71      2.22 o 
   7   7   3        0.28        1.04      2.22 o 
  -1   8   3        1.14        3.09      3.83 o 
   0   8   3        1.85        3.58      3.46 o 
   1   8   3        2.42        9.13      3.83 o 
   2   8   3      268.80      270.13     13.45 o 
   3   8   3       82.99       87.68      6.50 o 
   4   8   3       22.55       24.35      3.94 o 
   5   8   3        6.08        7.77      2.93 o 
   6   8   3       43.18       45.40      5.15 o 
   1   9   3        0.87       -1.36      3.21 o 
   2   9   3        7.43       17.77      5.06 o 
   3   9   3       80.92       85.76      9.50 o 
   4   9   3       12.99        6.02      2.76 o 
  -3  -9   4        7.95        6.04      2.70 o 
  -2  -9   4       74.95       77.34      6.04 o 
  -1  -9   4        0.60        5.76      2.55 o 
   0  -9   4       14.59       16.17      3.32 o 
  -5  -8   4      321.72      343.24      9.02 o 
  -4  -8   4       11.21       11.72      2.52 o 
  -3  -8   4       37.81       40.62      4.25 o 
  -2  -8   4      106.23      121.72      5.97 o 
  -1  -8   4        0.02        0.10      1.70 o 
   0  -8   4       20.03       20.12      3.46 o 
   1  -8   4        2.25        3.10      1.90 o 
   2  -8   4        0.10        0.42      4.94 o 
  -6  -7   4        7.30        5.58      2.52 o 
  -5  -7   4        0.08        2.98      1.80 o 
  -4  -7   4      271.37      270.07      7.66 o 
  -3  -7   4      106.59      113.69      4.62 o 
  -2  -7   4     1029.24      992.64     18.54 o 
  -1  -7   4      413.34      393.67      8.34 o 
   0  -7   4       14.73       14.22      2.23 o 
   1  -7   4      154.45      163.89      5.43 o 
   2  -7   4        0.12        2.16      2.44 o 
   3  -7   4        2.72        0.21      2.31 o 
   4  -7   4      118.09      143.02     12.71 o 
  -6  -6   4      104.55       96.29      5.33 o 
  -5  -6   4      191.28      189.28      7.59 o 
  -4  -6   4       12.42       13.10      2.13 o 
  -3  -6   4        2.27        1.19      1.36 o 
  -2  -6   4       55.47       62.06      3.11 o 
  -1  -6   4        3.03        3.05      1.58 o 
   0  -6   4      149.43      162.58      4.27 o 
   1  -6   4      661.57      635.07      9.26 o 
   2  -6   4       62.89       69.63      3.19 o 
   3  -6   4      146.94      131.18      9.50 o 
   4  -6   4       69.00       74.78      8.88 o 
   5  -6   4       20.70       15.30      5.06 o 
  -7  -5   4        4.31        5.66      2.56 o 
  -6  -5   4       13.84       17.19      2.48 o 
  -5  -5   4        9.80        9.54      1.63 o 
  -4  -5   4      711.61      709.75     11.46 o 
  -3  -5   4      484.40      468.45     12.01 o 
  -2  -5   4      487.87      472.89      7.19 o 
  -1  -5   4      111.61      133.37      4.30 o 
   0  -5   4      209.05      207.12      5.54 o 
   1  -5   4       18.55       20.04      1.81 o 
   2  -5   4      222.43      234.89     17.15 o 
   3  -5   4       70.21       68.14      4.18 o 
   4  -5   4       77.21       79.59      8.76 o 
   5  -5   4       42.77       42.82      7.03 o 
   6  -5   4      196.36      202.01     13.70 o 
  -7  -4   4        6.17        9.75      4.20 o 
  -6  -4   4       17.58       13.40      2.25 o 
  -5  -4   4       29.77       28.23      2.31 o 
  -4  -4   4      193.21      206.37      4.63 o 
  -3  -4   4       95.82       84.77      2.85 o 
  -2  -4   4       71.94       61.75      3.76 o 
  -1  -4   4      693.91      787.19      9.71 o 
   0  -4   4     1963.44     2057.39     24.18 o 
   1  -4   4      120.84      117.76      3.26 o 
   2  -4   4       11.20        9.68      1.96 o 
   3  -4   4      252.97      250.95      5.44 o 
   4  -4   4      132.59       99.96      9.26 o 
   5  -4   4        4.77        3.95      3.46 o 
   6  -4   4      145.28      133.89     10.49 o 
  -7  -3   4       39.88       43.73      3.95 o 
  -6  -3   4       20.49       22.05      2.65 o 
  -5  -3   4      417.52      436.49      8.76 o 
  -4  -3   4        1.70        1.24      0.88 o 
  -3  -3   4      638.87      654.61      8.41 o 
  -2  -3   4       11.52       45.05      1.87 o 
  -1  -3   4      924.59      966.45     10.25 o 
   0  -3   4     1050.40     1049.95     12.78 o 
   1  -3   4      536.64      550.74      9.99 o 
   2  -3   4      420.91      454.50      7.59 o 
   3  -3   4       18.98       23.55      1.94 o 
   4  -3   4        3.58        2.24      1.04 o 
   5  -3   4        3.16        0.37      2.71 o 
   6  -3   4       34.51       37.76      6.29 o 
   7  -3   4      135.54      121.80     11.72 o 
  -7  -2   4       69.85       56.81      6.91 o 
  -6  -2   4        0.39       -0.37      1.66 o 
  -5  -2   4      153.07      149.13      4.09 o 
  -4  -2   4       81.65       79.68      2.84 o 
  -2  -2   4     1079.65     1019.67     10.74 o 
  -1  -2   4      711.87      762.61      8.04 o 
   0  -2   4      880.34      928.76     10.96 o 
   1  -2   4      295.73      334.22     11.17 o 
   2  -2   4        3.20        3.16      1.09 o 
   3  -2   4     1100.59     1047.70     13.24 o 
   4  -2   4      473.98      461.86      9.37 o 
   5  -2   4        0.37        2.22      2.84 o 
   6  -2   4      207.53      214.60     11.72 o 
   7  -2   4       41.26       32.08      6.17 o 
  -7  -1   4       38.08       47.25      5.25 o 
  -6  -1   4        0.46        0.32      1.86 o 
  -5  -1   4     1022.16      994.59     14.45 o 
  -4  -1   4      408.68      392.55      6.42 o 
  -3  -1   4       18.27       13.57      2.96 o 
  -2  -1   4      834.82      877.90     11.49 o 
  -1  -1   4       65.07       56.72      2.71 o 
   0  -1   4      155.92      157.74      4.36 o 
   1  -1   4       59.54       59.86      2.79 o 
   2  -1   4        1.65        2.96      1.21 o 
   3  -1   4      385.57      383.69      7.97 o 
   4  -1   4      241.70      237.61      6.22 o 
   5  -1   4       14.04       23.71      2.71 o 
   6  -1   4       11.72       10.49      3.83 o 
   7  -1   4      282.00      275.80     13.82 o 
   8  -1   4        0.82        2.59      3.33 o 
  -7   0   4       72.96       60.83      6.11 o 
  -6   0   4        0.50        1.28      2.14 o 
  -5   0   4      404.31      413.23     11.83 o 
  -4   0   4        4.05        5.03      1.03 o 
  -3   0   4       15.80       30.40      1.83 o 
  -2   0   4      229.85      189.11      4.11 o 
  -1   0   4      699.18      640.43      8.72 o 
   0   0   4      225.65      277.55      4.24 o 
   1   0   4       10.15        7.53      0.72 o 
   2   0   4       86.07       91.42      2.40 o 
   3   0   4      400.70      457.15      7.15 o 
   4   0   4      371.61      458.79      9.26 o 
   5   0   4       53.90       45.69      7.84 o 
   6   0   4      866.83      829.39     23.45 o 
   7   0   4       82.02       78.48      8.02 o 
   8   0   4        1.70       -0.25      2.71 o 
  -7   1   4      221.72      179.19      9.07 o 
  -6   1   4        0.02       -0.54      2.96 o 
  -5   1   4      261.74      253.69      9.27 o 
  -4   1   4      371.36      345.00     10.15 o 
  -3   1   4      335.39      325.19      5.97 o 
  -2   1   4     1512.17     1576.01     16.21 o 
  -1   1   4      260.91      281.63      4.98 o 
   0   1   4     1550.11     1598.23     17.55 o 
   1   1   4      341.32      373.58      5.39 o 
   2   1   4        0.21        2.54      1.24 o 
   3   1   4     1006.64     1028.34     12.89 o 
   4   1   4        3.68        5.70      2.10 o 
   5   1   4       68.57       60.50      4.10 o 
   6   1   4      612.53      596.61     11.98 o 
   7   1   4        8.98        6.54      3.09 o 
   8   1   4       62.84       65.03      7.65 o 
  -6   2   4      239.18      245.78     10.24 o 
  -5   2   4      195.90      212.07      8.85 o 
  -4   2   4      145.51      138.64      6.57 o 
  -3   2   4      156.26      147.03      4.04 o 
  -2   2   4        4.09        2.78      1.18 o 
  -1   2   4      792.86      855.58     19.71 o 
   0   2   4      189.10      172.96      3.85 o 
   1   2   4        8.88       16.31      2.47 o 
   2   2   4      195.14      195.84      5.02 o 
   3   2   4     2334.07     2517.35     27.28 o 
   4   2   4       54.11       58.16      3.21 o 
   5   2   4      246.75      233.71      5.50 o 
   6   2   4      404.55      403.74      8.19 o 
   7   2   4       84.77       78.85      5.29 o 
   8   2   4       86.03      109.83     10.49 o 
  -6   3   4       41.30       50.87      7.34 o 
  -5   3   4       98.47      105.79      7.53 o 
  -4   3   4      455.85      435.69     15.67 o 
  -3   3   4     1438.93     1388.63     25.00 o 
  -2   3   4     1281.86     1289.36     16.82 o 
  -1   3   4       82.13       72.87      2.88 o 
   0   3   4       83.86      100.27      3.24 o 
   1   3   4      410.13      424.86      6.93 o 
   2   3   4       47.56       85.02      3.58 o 
   3   3   4       36.45       52.32      2.27 o 
   4   3   4       66.95       78.87      2.71 o 
   5   3   4       86.17       76.67      3.22 o 
   6   3   4      923.93      941.39     14.23 o 
   7   3   4      106.18      103.56      5.99 o 
   8   3   4      128.04      123.06      7.19 o 
  -5   4   4       14.85       14.61      6.48 o 
  -4   4   4       26.81       24.46      3.92 o 
  -3   4   4        0.07       -0.18      2.04 o 
  -2   4   4      697.93      700.43     10.89 o 
  -1   4   4      740.61      772.47     10.00 o 
   0   4   4      794.79      788.18     13.93 o 
   1   4   4     1155.06     1215.88     20.24 o 
   2   4   4      267.59      260.31      5.92 o 
   3   4   4      396.64      426.51      9.64 o 
   4   4   4        0.72       -0.06      1.31 o 
   5   4   4       11.24        9.97      2.16 o 
   6   4   4       59.75       88.23      8.27 o 
   7   4   4      117.80      113.89     14.38 o 
   8   4   4       11.36       10.95      2.90 o 
  -4   5   4       34.97       55.58      5.76 o 
  -3   5   4        1.97        1.48      2.71 o 
  -2   5   4      129.57      126.37      6.13 o 
  -1   5   4       26.06       30.40      3.45 o 
   0   5   4       44.99       45.70      2.94 o 
   1   5   4      503.58      510.02      8.31 o 
   2   5   4      315.04      315.58      7.93 o 
   3   5   4        9.78        9.27      2.78 o 
   4   5   4      206.45      206.76      7.20 o 
   5   5   4      186.85      206.64     10.06 o 
   6   5   4      118.64      112.39      5.88 o 
   7   5   4        4.92        5.16      2.22 o 
   8   5   4       25.24       22.01      3.79 o 
  -4   6   4       71.76       87.54      9.32 o 
  -3   6   4        1.38       -0.53      2.28 o 
  -2   6   4       22.02       18.41      2.77 o 
  -1   6   4       22.45       24.29      3.02 o 
   0   6   4        6.46       14.51      2.11 o 
   1   6   4       10.58        7.96      2.19 o 
   2   6   4      124.04      115.48      5.70 o 
   3   6   4       13.38       20.84      4.26 o 
   4   6   4      404.35      414.75     15.12 o 
   5   6   4      339.60      370.47     10.78 o 
   6   6   4      398.39      359.03     12.77 o 
   7   6   4      203.37      181.79      8.09 o 
  -2   7   4        5.77        3.90      2.24 o 
  -1   7   4      112.53      145.24      6.37 o 
   0   7   4      133.21      112.79     10.24 o 
   1   7   4        1.30        2.47      3.09 o 
   2   7   4       36.56       39.98      6.05 o 
   3   7   4      357.15      311.02      9.77 o 
   4   7   4        0.40        2.82      2.14 o 
   5   7   4       41.76       36.29      4.26 o 
   6   7   4        0.71       -1.70      1.70 o 
   7   7   4       31.99       29.72      4.32 o 
  -1   8   4        3.08       -2.96      3.58 o 
   0   8   4       23.48       25.54      6.05 o 
   1   8   4       10.14        7.03      3.83 o 
   2   8   4        6.38        6.54      3.70 o 
   3   8   4        2.26        4.94      3.21 o 
   4   8   4        1.89        2.84      2.53 o 
   5   8   4      169.44      167.66      8.06 o 
   6   8   4      240.67      233.51      9.68 o 
   1   9   4       14.72        8.88      4.20 o 
   2   9   4       74.76       83.30      9.63 o 
   3   9   4       58.02       56.39      8.02 o 
   4   9   4       39.02       40.11      5.09 o 
  -4  -8   5       34.88       28.01      5.92 o 
  -3  -8   5       13.42       10.24      3.95 o 
  -2  -8   5       76.61       56.64      7.65 o 
  -1  -8   5        1.94        3.95      3.09 o 
   0  -8   5       59.13       66.67      5.50 o 
   1  -8   5       47.04       53.29      4.05 o 
   2  -8   5       44.92       51.92      5.37 o 
  -5  -7   5       60.11       49.48      7.28 o 
  -4  -7   5      151.99      150.06     10.24 o 
  -3  -7   5        0.03        1.87      1.79 o 
  -2  -7   5      295.53      299.23     10.51 o 
  -1  -7   5       41.19       51.70      3.19 o 
   0  -7   5        1.76        3.47      1.43 o 
   1  -7   5        0.87       21.67      2.24 o 
   2  -7   5      186.85      185.90      9.73 o 
   3  -7   5       57.34       62.40     12.71 o 
  -6  -6   5        1.97        3.21      3.33 o 
  -5  -6   5       20.34       22.45      2.78 o 
  -4  -6   5        0.69       13.60      2.19 o 
  -3  -6   5      336.77      336.15      6.53 o 
  -2  -6   5      410.11      378.77      6.73 o 
  -1  -6   5      231.41      211.39      5.66 o 
   0  -6   5       39.25       45.20      2.75 o 
   1  -6   5       38.13       32.20      2.44 o 
   2  -6   5       48.93       55.53      3.14 o 
   3  -6   5        2.35        3.83      3.95 o 
   4  -6   5       18.75       18.63      5.18 o 
   5  -6   5      170.36      162.52     11.97 o 
  -6  -5   5      419.66      426.25     11.64 o 
  -5  -5   5      105.92      131.63      4.84 o 
  -4  -5   5        6.17        3.36      1.32 o 
  -3  -5   5       43.96       48.60      3.02 o 
  -2  -5   5       27.81       20.76      1.77 o 
  -1  -5   5       10.89       18.46      2.22 o 
   0  -5   5       32.00       40.84      2.68 o 
   1  -5   5       55.62       59.87      4.28 o 
   2  -5   5      366.68      361.73      7.43 o 
   3  -5   5       85.63       88.68      4.64 o 
   4  -5   5      209.55      186.95     11.85 o 
   5  -5   5        0.68        1.23      3.46 o 
  -7  -4   5       68.32       59.95      5.71 o 
  -6  -4   5      141.74      155.70      5.61 o 
  -5  -4   5        3.36        4.34      1.35 o 
  -4  -4   5      110.37      101.44      3.32 o 
  -3  -4   5     1124.69     1083.82     12.64 o 
  -2  -4   5      880.59      858.91     10.20 o 
  -1  -4   5      158.08      178.09      3.56 o 
   0  -4   5        1.82        4.27      1.12 o 
   1  -4   5      468.04      423.60      7.23 o 
   2  -4   5      108.73      108.08      3.94 o 
   3  -4   5        2.70      109.87      3.91 o 
   4  -4   5      112.98      109.09      8.51 o 
   5  -4   5      195.02      182.39     11.35 o 
   6  -4   5      587.21      543.96     21.84 o 
  -7  -3   5       37.49       43.68      4.13 o 
  -6  -3   5       44.49       45.91      4.97 o 
  -5  -3   5      304.40      289.92      6.87 o 
  -4  -3   5        0.05       -1.00      1.28 o 
  -3  -3   5     1543.50     1525.04     15.98 o 
  -2  -3   5      353.43      302.48      4.77 o 
  -1  -3   5       96.17       91.37      2.76 o 
   0  -3   5     2001.75     2069.53     22.83 o 
   1  -3   5       27.67       23.59      2.33 o 
   2  -3   5       55.83       65.42      3.06 o 
   3  -3   5      110.03      104.46      7.14 o 
   4  -3   5      129.44      132.34      3.97 o 
   5  -3   5      488.99      500.52     18.76 o 
   6  -3   5       28.16       22.95      5.43 o 
   7  -3   5       91.36       92.68     10.24 o 
  -7  -2   5       26.44       29.52      4.49 o 
  -6  -2   5       91.49      100.06      7.06 o 
  -5  -2   5        3.09       -0.73      1.03 o 
  -4  -2   5      286.42      295.50      6.93 o 
  -3  -2   5       72.06       74.19      3.75 o 
  -2  -2   5      179.89      171.89      3.90 o 
  -1  -2   5       10.05        8.10      0.96 o 
   0  -2   5      506.67      506.28      9.77 o 
   1  -2   5     1284.26     1306.41     19.50 o 
   2  -2   5      141.35      137.08      4.69 o 
   3  -2   5      476.91      498.47      8.14 o 
   4  -2   5       51.02       54.29      3.67 o 
   5  -2   5      157.33      151.04      9.63 o 
   6  -2   5      327.66      311.47     14.68 o 
   7  -2   5        5.71        0.86      3.09 o 
  -7  -1   5      199.41      187.54      9.19 o 
  -6  -1   5        0.10       -1.03      2.10 o 
  -5  -1   5       22.13       19.28      2.37 o 
  -4  -1   5       73.38       86.27      5.54 o 
  -3  -1   5       83.45      104.14      3.47 o 
  -2  -1   5      303.66      306.39      7.16 o 
  -1  -1   5        1.19       -0.93      0.93 o 
   0  -1   5      326.84      316.84      7.96 o 
   1  -1   5      439.21      469.59      6.30 o 
   2  -1   5        2.44        4.20      1.40 o 
   3  -1   5      483.20      487.96      7.88 o 
   4  -1   5       37.09       35.26      4.13 o 
   5  -1   5     1192.80     1229.54     19.91 o 
   6  -1   5        0.58        0.25      2.47 o 
   7  -1   5        0.04        2.59      2.96 o 
   8  -1   5       27.88       28.38      5.92 o 
  -6   0   5      117.50      132.46      7.83 o 
  -5   0   5       21.48       26.60      3.86 o 
  -4   0   5       59.21       62.83      2.71 o 
  -3   0   5      340.09      345.23      6.42 o 
  -2   0   5      362.45      367.45      9.84 o 
  -1   0   5        7.11       15.48      2.47 o 
   0   0   5        0.40       -0.06      0.70 o 
   1   0   5      712.41      783.99      8.09 o 
   2   0   5     1152.21     1152.26     11.64 o 
   3   0   5       57.74       42.20      5.92 o 
   4   0   5      626.77      673.97     17.96 o 
   5   0   5       19.51       19.94      3.52 o 
   6   0   5      129.47      119.59      5.10 o 
   7   0   5       10.10       13.45      4.07 o 
   8   0   5      142.96      158.57     10.37 o 
  -6   1   5      277.62      304.31     14.31 o 
  -5   1   5       77.83       86.89      6.69 o 
  -4   1   5       70.34       63.30      8.21 o 
  -3   1   5      246.11      242.71      4.72 o 
  -2   1   5       68.69       68.35      2.54 o 
  -1   1   5       44.97       43.87      2.37 o 
   0   1   5      336.74      325.39      5.51 o 
   1   1   5      188.16      188.10      6.42 o 
   2   1   5       20.33       27.23      1.70 o 
   3   1   5      765.24      834.93     21.64 o 
   4   1   5     1510.55     1535.47     16.10 o 
   5   1   5      362.65      356.42      6.13 o 
   6   1   5      296.90      295.01      6.72 o 
   7   1   5        0.19        3.95      1.90 o 
   8   1   5       31.19       42.42      4.49 o 
  -6   2   5       43.24       55.24      5.95 o 
  -5   2   5        5.30        4.10      2.48 o 
  -4   2   5       11.82       13.92      2.88 o 
  -3   2   5     1058.55     1004.13     14.45 o 
  -2   2   5      229.23      247.68      7.33 o 
  -1   2   5      121.48      173.56     14.71 o 
   0   2   5       43.43       40.97      3.55 o 
   1   2   5       27.25       22.25      1.71 o 
   2   2   5      631.39      616.78      8.76 o 
   3   2   5      411.82      400.45     12.22 o 
   4   2   5        4.94        0.71      1.88 o 
   5   2   5       74.91       72.84      3.35 o 
   6   2   5       91.94       96.92      4.47 o 
   7   2   5      130.95      130.81      4.94 o 
   8   2   5       18.33       17.40      4.81 o 
  -5   3   5      323.38      298.69     11.97 o 
  -4   3   5       79.60       75.60      6.15 o 
  -3   3   5        0.15       -0.68      1.70 o 
  -2   3   5      111.26      201.18      5.13 o 
  -1   3   5       60.94       68.23      3.17 o 
   0   3   5      568.95      574.99      7.79 o 
   1   3   5      250.26      245.08      9.13 o 
   2   3   5      283.68      269.77      6.72 o 
   3   3   5      574.75      581.26     11.21 o 
   4   3   5      607.61      625.37      9.41 o 
   5   3   5       26.00       30.18      2.58 o 
   6   3   5      370.90      390.00     12.40 o 
   7   3   5      237.21      232.87      8.51 o 
   8   3   5      213.93      204.53     12.71 o 
  -5   4   5        0.13        0.18      2.48 o 
  -4   4   5       75.95       69.93      6.18 o 
  -3   4   5      798.46      778.42     17.71 o 
  -2   4   5      279.72      269.68      6.24 o 
  -1   4   5       39.00       43.90      2.60 o 
   0   4   5       11.40        9.84      1.57 o 
   1   4   5        8.88       22.70      2.30 o 
   2   4   5        1.22        1.91      1.03 o 
   3   4   5       84.23       93.96      4.41 o 
   4   4   5        2.42        1.82      1.51 o 
   5   4   5     1573.03     1496.50     24.56 o 
   6   4   5       96.83       97.76      5.64 o 
   7   4   5      292.95      287.49     18.70 o 
   8   4   5       25.24       21.55      3.66 o 
  -4   5   5      113.40      117.90      8.27 o 
  -3   5   5      112.27      109.51      7.37 o 
  -2   5   5       40.28       46.87      4.40 o 
  -1   5   5      226.62      218.33      7.54 o 
   0   5   5       24.16       21.69      2.86 o 
   1   5   5      260.43      249.23      5.54 o 
   2   5   5      466.50      454.21      8.08 o 
   3   5   5       99.40       82.97     14.99 o 
   4   5   5       52.05       57.04      4.54 o 
   5   5   5       32.97       40.74      5.00 o 
   6   5   5       12.18       13.65      2.92 o 
   7   5   5       20.81       23.89      4.81 o 
   8   5   5      153.29      158.98      7.89 o 
  -3   6   5       17.92       22.87      3.35 o 
  -2   6   5       21.24       16.51      2.73 o 
  -1   6   5       27.75       26.31      2.90 o 
   0   6   5      102.55      123.05      5.23 o 
   1   6   5        0.64        1.85      2.84 o 
   2   6   5      376.33      330.47     13.70 o 
   3   6   5      129.10      129.11      6.02 o 
   4   6   5        0.02       10.83      2.51 o 
   5   6   5     1096.09     1004.57     19.85 o 
   6   6   5       86.18       88.81      6.54 o 
   7   6   5       43.41       43.16      5.99 o 
  -2   7   5       20.17       16.32      2.97 o 
  -1   7   5       43.18       44.97      3.84 o 
   0   7   5       97.66       97.24      9.63 o 
   1   7   5       80.22       85.64      8.76 o 
   2   7   5        0.28        2.47      2.96 o 
   3   7   5       53.36       57.52     11.91 o 
   4   7   5       11.01       12.90      3.58 o 
   5   7   5      181.00      186.29      7.98 o 
   6   7   5       22.71       14.79      3.32 o 
   7   7   5        1.45        2.14      2.40 o 
   0   8   5       77.89       74.91      9.13 o 
   1   8   5       31.12       17.77      5.31 o 
   2   8   5        9.13       15.43      4.69 o 
   3   8   5      184.64      163.14     10.74 o 
   4   8   5       53.91       51.06      5.23 o 
   5   8   5        0.63        1.60      2.25 o 
   6   8   5        0.65       -2.13      2.13 o 
   3   9   5        2.66        3.83      3.21 o 
  -3  -8   6       16.35        3.09      3.09 o 
  -2  -8   6       49.70       37.88      6.54 o 
  -1  -8   6       75.73       79.22      5.17 o 
   0  -8   6       45.31       51.24      4.31 o 
   1  -8   6       33.97       31.60      4.31 o 
  -5  -7   6        0.12       -1.11      2.84 o 
  -4  -7   6       39.38       36.53      6.29 o 
  -3  -7   6       10.00       16.37      3.83 o 
  -2  -7   6       11.33       15.10      3.13 o 
  -1  -7   6       36.58       32.08      3.97 o 
   0  -7   6       90.36       78.16      5.22 o 
   1  -7   6      185.87      191.19      6.15 o 
   2  -7   6       17.94       21.75      2.75 o 
   3  -7   6      271.05      249.15     14.07 o 
  -5  -6   6      200.29      182.39     11.35 o 
  -4  -6   6       91.21       92.90     12.03 o 
  -3  -6   6        0.05       -1.37      1.61 o 
  -2  -6   6       27.18       22.03      3.23 o 
  -1  -6   6       15.82       12.88      4.26 o 
   0  -6   6      103.11      114.09     10.67 o 
   1  -6   6       26.04       31.50      2.50 o 
   2  -6   6       43.96       42.91      2.90 o 
   3  -6   6      277.80      282.76     14.99 o 
   4  -6   6       14.53       16.66      5.31 o 
  -6  -5   6        0.02       -2.71      2.71 o 
  -5  -5   6       61.84       65.87      8.27 o 
  -4  -5   6        0.37        0.32      2.22 o 
  -3  -5   6      518.77      517.46     12.56 o 
  -2  -5   6      385.91      402.65     15.80 o 
  -1  -5   6      188.55      175.62      8.21 o 
   0  -5   6        9.37       10.23      1.56 o 
   1  -5   6        8.46       13.30      2.06 o 
   2  -5   6       11.92       12.72      2.14 o 
   3  -5   6       78.27       80.30      5.34 o 
   4  -5   6       57.24       68.86      8.39 o 
   5  -5   6        8.67        6.17      4.44 o 
  -6  -4   6      156.67      178.92      7.99 o 
  -5  -4   6      223.52      230.45     10.86 o 
  -4  -4   6      249.04      259.58      6.44 o 
  -3  -4   6        1.29        2.06      1.00 o 
  -2  -4   6      353.86      367.99      5.74 o 
  -1  -4   6      101.84       99.55      3.21 o 
   0  -4   6      459.37      470.25      7.67 o 
   1  -4   6      453.34      489.46      8.04 o 
   2  -4   6        9.67       12.09      1.83 o 
   3  -4   6      177.53      183.39      5.18 o 
   4  -4   6      215.99      221.87     20.85 o 
   5  -4   6      133.52      114.39     10.86 o 
   6  -4   6       65.90       52.82      8.14 o 
  -6  -3   6        8.92        9.50      2.86 o 
  -5  -3   6      456.94      453.54      8.09 o 
  -4  -3   6        4.77        1.74      1.31 o 
  -3  -3   6      896.75      868.45     12.43 o 
  -2  -3   6     1037.48      998.48     15.90 o 
  -1  -3   6       89.96       83.92      3.67 o 
   0  -3   6       29.25       31.64      1.93 o 
   1  -3   6      194.20      165.37      4.86 o 
   3  -3   6       77.03       82.64      3.59 o 
   4  -3   6      400.33      404.68      7.78 o 
   5  -3   6        0.12        3.95      3.33 o 
   6  -3   6      486.20      512.12     20.36 o 
   7  -3   6       77.02       64.54      8.88 o 
  -6  -2   6       73.32       71.49     11.97 o 
  -5  -2   6       35.80       38.61      3.15 o 
  -4  -2   6      239.69      216.93      6.76 o 
  -3  -2   6      361.62      353.90      8.73 o 
  -2  -2   6      535.93      511.89      7.94 o 
  -1  -2   6       94.37       89.40      2.34 o 
   0  -2   6      561.80      636.67     12.13 o 
   1  -2   6      833.25      916.73     11.26 o 
   2  -2   6       51.17       58.87      3.75 o 
   3  -2   6      133.69      133.39      5.09 o 
   4  -2   6       79.14       78.03      4.38 o 
   5  -2   6        5.37        4.98      4.50 o 
   6  -2   6      165.00      153.02     10.49 o 
   7  -2   6        2.09       -0.37      3.09 o 
  -6  -1   6       27.92       19.42     10.74 o 
  -5  -1   6       67.35       66.83      8.08 o 
  -4  -1   6      122.36      141.69      5.78 o 
  -3  -1   6       43.86       52.95      3.70 o 
  -2  -1   6       38.83       47.96      3.45 o 
  -1  -1   6      108.88      125.78      4.62 o 
   0  -1   6      306.94      289.31      7.16 o 
   1  -1   6      137.42      120.31      4.49 o 
   2  -1   6        9.33        3.19      0.92 o 
   3  -1   6      798.38      822.04     14.09 o 
   4  -1   6       87.07       84.11      4.49 o 
   5  -1   6       98.83      112.97      5.30 o 
   6  -1   6       61.91       74.04      8.14 o 
   7  -1   6      125.23      130.81      9.63 o 
   8  -1   6      110.34      102.18     10.49 o 
  -6   0   6       44.54       48.62      6.11 o 
  -5   0   6       37.90       46.55      5.02 o 
  -4   0   6      414.39      373.49      6.79 o 
  -3   0   6       86.39       75.79      3.05 o 
  -2   0   6       26.90       28.68      2.66 o 
  -1   0   6      117.31      107.15      4.23 o 
   0   0   6      280.67      281.17      9.47 o 
   1   0   6       31.36       21.23      1.12 o 
   2   0   6      366.81      444.24      5.71 o 
   3   0   6        0.30        0.65      0.81 o 
   4   0   6        7.00        1.60      1.22 o 
   5   0   6      102.66       95.57      4.67 o 
   6   0   6      441.70      415.38     13.14 o 
   7   0   6       23.64       23.20      5.06 o 
   8   0   6       99.78      102.92     10.12 o 
  -6   1   6       98.69       94.28      7.67 o 
  -5   1   6      361.56      344.24     11.88 o 
  -4   1   6      149.10      129.90      6.76 o 
  -3   1   6       48.89       54.22      2.79 o 
  -2   1   6        0.15        0.43      1.05 o 
  -1   1   6       42.62       46.24      3.83 o 
   0   1   6      132.55      144.75      3.78 o 
   1   1   6     1916.67     1975.78     26.69 o 
   2   1   6      330.91      351.94      5.78 o 
   3   1   6     1376.82     1452.45     21.40 o 
   4   1   6      599.78      647.64      8.61 o 
   5   1   6        0.31        0.75      1.03 o 
   6   1   6      160.05      145.21      5.69 o 
   7   1   6       44.39       46.57      4.36 o 
   8   1   6      113.67      112.23      9.19 o 
  -5   2   6      375.23      388.58     12.99 o 
  -4   2   6        2.51        5.99      2.49 o 
  -3   2   6      497.48      460.08     10.81 o 
  -1   2   6      212.19      232.68     11.66 o 
   0   2   6      170.34      145.87      4.71 o 
   1   2   6       34.35       26.92      3.02 o 
   2   2   6        2.51        1.46      0.93 o 
   3   2   6      663.08      703.39     10.19 o 
   4   2   6      292.17      310.48      5.49 o 
   5   2   6        3.18        6.98      1.37 o 
   6   2   6       92.32       92.32      3.73 o 
   7   2   6      360.10      354.65      7.06 o 
   8   2   6       56.47       53.56      7.40 o 
  -5   3   6        4.76        0.69      4.26 o 
  -4   3   6       96.99       92.39      7.90 o 
  -3   3   6       26.99       28.01      5.55 o 
  -2   3   6      594.06      569.33     10.00 o 
  -1   3   6      512.89      493.18      7.67 o 
   0   3   6       23.65       19.85      1.74 o 
   1   3   6      172.26      178.02      5.54 o 
   2   3   6       53.56       63.87      3.48 o 
   3   3   6      401.48      397.82      9.26 o 
   4   3   6      730.14      731.59     10.83 o 
   5   3   6       81.97       75.34      3.55 o 
   6   3   6      717.27      720.21     15.16 o 
   7   3   6       28.24       29.33      3.84 o 
   8   3   6       78.34       90.15      5.37 o 
  -4   4   6        0.57       -0.13      2.21 o 
  -3   4   6       34.89       33.38      4.29 o 
  -2   4   6       19.34       16.23      3.01 o 
  -1   4   6        8.00        7.26      1.41 o 
   0   4   6        3.81        1.12      1.02 o 
   1   4   6      272.15      279.38      6.20 o 
   2   4   6      961.76      942.66     16.44 o 
   3   4   6     2693.05     2721.82     37.99 o 
   4   4   6       12.37        9.90      3.52 o 
   5   4   6        0.24        1.71      1.61 o 
   6   4   6      150.03      146.78      6.41 o 
   7   4   6       91.59       91.78      6.54 o 
   8   4   6        7.15        8.72      2.83 o 
  -4   5   6       10.20       14.68      3.66 o 
  -3   5   6        0.87        2.13      2.42 o 
  -2   5   6        6.96        7.04      2.38 o 
  -1   5   6      274.65      261.34      5.84 o 
   0   5   6       92.46       87.95      3.47 o 
   1   5   6       22.06       25.77      3.15 o 
   2   5   6      204.86      204.34      5.34 o 
   3   5   6       35.66       47.58      4.19 o 
   4   5   6      226.92      225.15      7.63 o 
   5   5   6      458.88      440.45     14.13 o 
   6   5   6      599.23      575.79     14.09 o 
   7   5   6       49.27       46.74      6.54 o 
   8   5   6        1.86        0.43      2.26 o 
  -3   6   6        1.43        2.45      2.34 o 
  -2   6   6       52.56       55.53      4.58 o 
  -1   6   6        3.21        2.22      1.81 o 
   0   6   6       26.37       27.88      2.47 o 
   1   6   6        0.26        0.00      2.84 o 
   2   6   6      338.94      342.32     14.19 o 
   3   6   6      682.23      687.72     19.56 o 
   4   6   6        1.19        0.28      1.84 o 
   5   6   6        4.46        8.77      2.51 o 
   6   6   6      138.15      137.02     12.22 o 
   7   6   6       42.61       49.62      5.27 o 
  -1   7   6        3.73        4.94      4.32 o 
   0   7   6       47.30       58.74      7.77 o 
   1   7   6        0.07       -1.97      2.47 o 
   2   7   6      187.30      166.35     10.49 o 
   3   7   6       73.94       73.05      5.76 o 
   4   7   6       18.92       24.91      3.75 o 
   5   7   6      103.28       89.86      6.58 o 
   6   7   6       46.27       48.09      9.63 o 
   0   8   6        4.06        6.17      4.20 o 
   1   8   6       61.64       49.85      7.40 o 
   2   8   6       19.84       22.34      5.43 o 
   3   8   6       46.21       49.48      7.28 o 
   4   8   6       24.84       26.78      4.13 o 
   5   8   6        0.52        1.71      2.57 o 
  -2  -8   7        4.62        1.91      2.53 o 
  -1  -8   7       14.69       15.99      3.01 o 
   0  -8   7       31.30       38.12      3.81 o 
   1  -8   7       29.28       39.78      3.88 o 
  -4  -7   7        2.64        5.53      2.66 o 
  -3  -7   7        9.45        5.55      3.02 o 
  -2  -7   7       78.62       81.23      6.14 o 
  -1  -7   7      129.71      124.51      6.83 o 
   0  -7   7        0.02       -0.20      1.72 o 
   1  -7   7        4.77        8.86      2.27 o 
   2  -7   7       44.42       40.62      4.71 o 
   3  -7   7        0.91       10.86      4.94 o 
  -5  -6   7      136.09      143.63      7.50 o 
  -4  -6   7      207.26      190.47      8.20 o 
  -3  -6   7       29.63       32.90      4.09 o 
  -2  -6   7      241.22      220.79      8.25 o 
  -1  -6   7        6.21        3.50      5.43 o 
   0  -6   7       60.22       42.26      4.27 o 
   1  -6   7       93.65       94.06      5.08 o 
   2  -6   7       60.85       62.79      4.25 o 
   3  -6   7       16.39       15.92      5.31 o 
   4  -6   7        9.13       13.20      5.18 o 
  -5  -5   7      686.16      722.22     16.67 o 
  -4  -5   7        0.43       -0.65      1.77 o 
  -3  -5   7      116.54      114.48     13.76 o 
  -2  -5   7      345.37      344.14     10.03 o 
  -1  -5   7       18.95       26.31      7.10 o 
   0  -5   7        0.10       -0.46      1.48 o 
   1  -5   7        1.68        0.96      1.85 o 
   2  -5   7        0.71        1.28      1.55 o 
   3  -5   7      205.02      203.37      6.05 o 
   4  -5   7      324.18      283.08     15.30 o 
   5  -5   7       36.71       42.57      7.77 o 
  -6  -4   7       58.43       58.14      4.59 o 
  -5  -4   7        1.18        1.54      2.09 o 
  -4  -4   7        4.81        3.96      2.21 o 
  -3  -4   7      306.42      291.71      9.81 o 
  -2  -4   7     1303.91     1299.51     22.47 o 
  -1  -4   7       59.92       63.18      4.58 o 
   0  -4   7        2.04        1.14      1.53 o 
   1  -4   7       53.80       49.97      4.01 o 
   2  -4   7      327.08      332.15      8.86 o 
   3  -4   7        4.24        6.09      1.75 o 
   4  -4   7      154.39      149.64      5.06 o 
   5  -4   7       94.67       98.72     10.24 o 
   6  -4   7        0.70        2.59      3.83 o 
  -6  -3   7       97.93      108.35     11.60 o 
  -5  -3   7      301.10      299.60      7.90 o 
  -4  -3   7        4.42        2.28      1.83 o 
  -3  -3   7       48.46       46.49      4.14 o 
  -2  -3   7        5.19        6.74      2.00 o 
  -1  -3   7       57.18       52.64      4.05 o 
   0  -3   7       40.70       48.33      3.92 o 
   1  -3   7      153.80      160.19      5.85 o 
   2  -3   7     1194.82     1244.52     20.42 o 
   3  -3   7      363.29      401.26     12.52 o 
   4  -3   7      997.34      948.60     21.82 o 
   5  -3   7        1.19        1.97      3.21 o 
   6  -3   7        6.56       12.46      4.57 o 
  -6  -2   7       80.35       96.50     11.48 o 
  -5  -2   7       78.93       96.01      4.85 o 
  -4  -2   7       25.64       19.65      4.32 o 
  -3  -2   7       29.74       40.81      3.62 o 
  -2  -2   7       93.04       96.78      4.62 o 
  -1  -2   7        0.14        0.75      1.33 o 
   0  -2   7       53.12       53.06      4.50 o 
   1  -2   7      793.60      841.72     15.31 o 
   2  -2   7      477.71      496.94     10.65 o 
   3  -2   7      573.97      560.28     11.47 o 
   4  -2   7        2.34        0.19      1.40 o 
   5  -2   7      364.12      360.22      9.61 o 
   6  -2   7      430.58      395.01     17.03 o 
   7  -2   7        9.00       17.15      5.18 o 
  -6  -1   7        1.05       -0.60      2.21 o 
  -5  -1   7       33.53       24.39      4.10 o 
  -4  -1   7        2.79        5.35      1.63 o 
  -3  -1   7       28.99       33.54      3.18 o 
  -2  -1   7       67.65       69.44     11.66 o 
  -1  -1   7       99.82      106.03      6.54 o 
   0  -1   7       86.61       89.64      4.23 o 
   1  -1   7       44.40       48.32      3.53 o 
   2  -1   7      476.57      498.94      7.46 o 
   3  -1   7      950.52      903.09     12.20 o 
   4  -1   7      610.84      601.25     12.74 o 
   5  -1   7      556.96      531.11     11.99 o 
   6  -1   7      262.19      256.31     13.08 o 
   7  -1   7       10.14       15.80      4.94 o 
  -6   0   7      183.66      180.29      9.31 o 
  -5   0   7       63.00       70.10      6.41 o 
  -4   0   7       12.61        7.61      1.55 o 
  -3   0   7       47.80       48.31      3.17 o 
  -2   0   7      498.40      508.18     13.08 o 
  -1   0   7       26.49       32.47      2.96 o 
   0   0   7       71.04       92.11      2.70 o 
   1   0   7      111.50      132.36      3.19 o 
   2   0   7       12.38       16.72      1.20 o 
   3   0   7      564.51      564.35      9.42 o 
   4   0   7       35.80       41.08      2.74 o 
   5   0   7      286.43      276.94      7.74 o 
   6   0   7      393.30      379.98      9.02 o 
   7   0   7        5.33        7.35      2.48 o 
   8   0   7       48.32       45.04     14.19 o 
  -5   1   7       55.76       45.04      5.36 o 
  -4   1   7       47.21       53.26     11.78 o 
  -3   1   7       14.94       17.74      1.91 o 
  -2   1   7      221.11      210.19      5.35 o 
  -1   1   7      284.23      329.74      8.58 o 
   0   1   7      517.21      542.36     10.18 o 
   1   1   7      757.23      730.89     13.51 o 
   2   1   7        4.84        3.77      1.05 o 
   3   1   7      441.52      423.59      7.05 o 
   4   1   7       38.57       38.38      4.81 o 
   5   1   7      338.69      339.73      7.80 o 
   6   1   7      187.14      176.77      5.34 o 
   7   1   7       16.89       19.97      2.53 o 
   8   1   7       10.09       18.54      4.26 o 
  -5   2   7      247.17      250.03     10.82 o 
  -4   2   7       11.43       21.56      3.75 o 
  -3   2   7      390.32      380.16     11.72 o 
  -2   2   7      409.78      410.98      8.47 o 
  -1   2   7       82.46       76.34      3.41 o 
   0   2   7       77.17       80.53      3.83 o 
   1   2   7       36.04       32.42      2.76 o 
   2   2   7        0.27        0.10      0.98 o 
   3   2   7      155.45      152.64     19.74 o 
   4   2   7       11.52       14.86      1.87 o 
   5   2   7        2.18        2.65      1.22 o 
   6   2   7      237.85      237.83      5.48 o 
   7   2   7       31.61       28.04      4.18 o 
   8   2   7       41.11       46.77      6.91 o 
  -4   3   7      165.28      160.32      8.39 o 
  -3   3   7       42.80       40.45      4.65 o 
  -2   3   7      216.37      212.21      5.93 o 
  -1   3   7      196.56      191.59      4.69 o 
   0   3   7      612.04      619.53     12.17 o 
   1   3   7      522.07      494.29     10.41 o 
   2   3   7      258.00      333.06      6.66 o 
   3   3   7       24.76       25.15      2.30 o 
   4   3   7      221.93      246.30      6.03 o 
   5   3   7      197.82      186.76      7.18 o 
   6   3   7       51.80       56.22      3.82 o 
   7   3   7       23.67       27.73      3.07 o 
   8   3   7       15.40       16.97      2.87 o 
  -4   4   7        0.12        0.26      2.49 o 
  -3   4   7       18.50       19.44      4.81 o 
  -2   4   7      237.12      231.16      7.04 o 
  -1   4   7      528.22      535.39      8.72 o 
   0   4   7      613.06      596.66      9.07 o 
   1   4   7      200.40      174.19      6.24 o 
   2   4   7      677.41      697.82     18.56 o 
   3   4   7        0.06        0.86      1.57 o 
   4   4   7       94.15       86.20      5.24 o 
   5   4   7        1.24        3.07      2.16 o 
   6   4   7       26.12       26.96      3.51 o 
   7   4   7       12.48       13.88      3.27 o 
   8   4   7       75.33       79.66      6.58 o 
  -3   5   7       25.83       18.17      3.08 o 
  -2   5   7        2.89        2.72      2.41 o 
  -1   5   7       91.27       92.94      3.95 o 
   0   5   7       90.45       85.20      5.71 o 
   1   5   7      204.06      207.38     12.93 o 
   2   5   7      424.44      393.53     14.56 o 
   3   5   7     1145.22     1078.15     24.37 o 
   4   5   7      168.97      154.93      6.46 o 
   5   5   7       14.36       17.72      4.38 o 
   6   5   7        0.08        0.49      3.09 o 
   7   5   7       34.72       45.70      4.92 o 
  -2   6   7       82.28       81.59      7.59 o 
  -1   6   7        1.53        3.82      1.95 o 
   0   6   7       53.13       57.36      3.88 o 
   1   6   7        4.99        5.44      2.49 o 
   2   6   7       38.51       41.96      6.05 o 
   3   6   7      144.41      127.12      6.15 o 
   4   6   7      121.28      143.27     16.60 o 
   5   6   7      107.67      100.91      6.58 o 
   6   6   7      191.68      191.23      8.11 o 
   7   6   7       57.92       56.44      6.05 o 
  -1   7   7       42.31       39.24      7.40 o 
   0   7   7       25.67       16.91      4.81 o 
   1   7   7       54.21       63.68      8.02 o 
   2   7   7       44.77       57.38      7.40 o 
   3   7   7       76.20       78.36      8.51 o 
   4   7   7       18.51       15.83      3.23 o 
   5   7   7      120.47      114.03      7.59 o 
   6   7   7       61.41       50.69      5.36 o 
   1   8   7       39.61       45.78      7.53 o 
   2   8   7        7.36       11.72      4.69 o 
   3   8   7       12.12       10.49      4.20 o 
   4   8   7       22.02       17.40      4.69 o 
  -3  -7   8        2.31        8.49      3.02 o 
  -2  -7   8        1.38       -1.73      1.87 o 
  -1  -7   8       13.83       10.86      3.05 o 
   0  -7   8       59.60       62.01      5.48 o 
   1  -7   8        6.86        2.40      2.19 o 
   2  -7   8      128.15      144.02      7.79 o 
  -4  -6   8      158.87      156.80      7.72 o 
  -3  -6   8       13.32       12.28      3.27 o 
  -2  -6   8      101.57       91.42     11.60 o 
  -1  -6   8        6.04        1.88      2.34 o 
   0  -6   8        7.37        9.10      2.57 o 
   1  -6   8      184.98      189.29      7.59 o 
   2  -6   8       46.80       45.01      3.86 o 
   3  -6   8        7.75        6.88      2.15 o 
   4  -6   8        5.46        7.28      4.57 o 
  -5  -5   8       27.10       36.78      4.54 o 
  -4  -5   8        8.34        7.81      2.76 o 
  -3  -5   8        0.02        0.06      1.83 o 
  -2  -5   8       81.82       76.52      7.16 o 
  -1  -5   8      218.45      230.07      8.20 o 
   0  -5   8        0.41        2.81      3.39 o 
   1  -5   8      131.25      131.67      6.29 o 
   2  -5   8       13.17       15.69      2.73 o 
   3  -5   8      289.49      284.02     12.70 o 
   4  -5   8      238.64      216.94     13.57 o 
   5  -5   8        0.01        3.09      3.95 o 
  -5  -4   8      388.67      405.84     11.78 o 
  -4  -4   8      583.86      552.46     13.70 o 
  -3  -4   8       18.68       21.93      4.81 o 
  -2  -4   8       24.34       20.31      3.14 o 
  -1  -4   8        6.17       13.70      3.21 o 
   0  -4   8        0.24        1.85      1.75 o 
   1  -4   8      124.90      133.55      6.91 o 
   2  -4   8       35.21       37.36      4.01 o 
   3  -4   8      150.85      214.74     11.31 o 
   4  -4   8        0.51        0.16      1.64 o 
   5  -4   8       29.48       37.27      7.03 o 
  -5  -3   8        4.95        3.11      2.22 o 
  -4  -3   8       47.82       63.37      5.06 o 
  -3  -3   8       82.85       71.81      7.03 o 
  -2  -3   8      798.09      788.28     16.10 o 
  -1  -3   8      955.80      956.36     18.06 o 
   0  -3   8      630.67      601.40     20.61 o 
   1  -3   8        0.01        0.64      1.97 o 
   3  -3   8      453.64      449.15     10.69 o 
   4  -3   8       34.74       39.08      4.85 o 
   5  -3   8       89.86       87.25      9.75 o 
   6  -3   8        5.50       19.25      5.31 o 
  -5  -2   8       39.34       52.27      5.24 o 
  -4  -2   8       45.54       48.27     11.78 o 
  -3  -2   8      249.81      248.42     11.11 o 
  -2  -2   8       76.96       74.44      5.02 o 
  -1  -2   8      755.85      768.28     15.18 o 
   0  -2   8       31.36       29.81      3.26 o 
   1  -2   8       79.13       69.18      4.75 o 
   2  -2   8     1184.10     1129.88     19.41 o 
   3  -2   8      366.28      360.86      9.34 o 
   4  -2   8       63.15       62.82      3.90 o 
   5  -2   8       63.70       59.58      6.66 o 
   6  -2   8        0.41       -0.25      3.21 o 
   7  -2   8        9.96        6.66      4.57 o 
  -5  -1   8       15.48       18.39      5.92 o 
  -4  -1   8        0.01        3.63      1.66 o 
  -3  -1   8      519.25      493.21     13.94 o 
  -2  -1   8       54.67       55.88      4.22 o 
  -1  -1   8      217.53      209.96      6.85 o 
   0  -1   8      311.25      319.17      8.55 o 
   1  -1   8      176.82      186.32     11.35 o 
   2  -1   8      218.28      213.25     18.45 o 
   3  -1   8      204.49      210.82      4.82 o 
   4  -1   8      195.93      203.24      5.30 o 
   5  -1   8      129.46      159.12      6.54 o 
   6  -1   8      256.23      273.81      8.81 o 
   7  -1   8       87.61       87.25      9.63 o 
  -5   0   8        2.10        0.71      4.57 o 
  -4   0   8        0.81        3.33      3.33 o 
  -3   0   8      528.13      520.03     12.34 o 
  -2   0   8       35.46       31.47      3.64 o 
  -1   0   8        2.67        2.26      1.56 o 
   0   0   8      297.17      348.79      9.03 o 
   1   0   8      198.20      200.07      8.27 o 
   2   0   8        5.93        4.36      0.85 o 
   3   0   8       38.93       37.08      2.20 o 
   4   0   8       11.58       16.55      3.83 o 
   5   0   8        0.73        1.55      1.04 o 
   6   0   8      315.68      310.41      7.46 o 
   7   0   8       55.27       62.78      9.44 o 
  -5   1   8       70.80       85.15      7.63 o 
  -4   1   8      135.11      105.44      7.62 o 
  -3   1   8       82.57       76.01      3.75 o 
  -2   1   8       12.58       16.02      4.38 o 
  -1   1   8       41.88       41.91      3.48 o 
   0   1   8      414.93      412.22      7.40 o 
   1   1   8       68.30       58.72      5.06 o 
   2   1   8       45.74       40.46      2.27 o 
   3   1   8      124.09      129.74      3.67 o 
   4   1   8      183.56      208.54      5.11 o 
   5   1   8       45.18       50.22      3.46 o 
   6   1   8        0.42        5.00      1.74 o 
   7   1   8        2.64        1.71      1.60 o 
   8   1   8       44.37       61.08      7.77 o 
  -4   2   8       43.94       60.47      6.11 o 
  -3   2   8       22.19       18.27      3.49 o 
  -2   2   8        2.66        4.53      1.58 o 
  -1   2   8        0.47        4.50      1.74 o 
   0   2   8        2.20       -0.87      1.39 o 
   1   2   8      109.44      102.62      4.33 o 
   2   2   8      108.14      107.72      3.53 o 
   3   2   8        0.34       33.32      4.81 o 
   4   2   8        0.15       -0.62      1.12 o 
   5   2   8       12.40       13.57      1.77 o 
   6   2   8       99.68      104.78      4.05 o 
   7   2   8        0.33        3.54      1.85 o 
   8   2   8       24.59       18.02      4.81 o 
  -4   3   8       94.17       97.01     11.91 o 
  -3   3   8       43.03       45.19      5.16 o 
  -2   3   8        3.35        3.72      1.57 o 
  -1   3   8      104.46      108.42      8.86 o 
   0   3   8      161.03      157.36      5.84 o 
   1   3   8       41.87       44.40      3.64 o 
   2   3   8       18.29       13.47      3.44 o 
   3   3   8      827.59      808.71     12.20 o 
   4   3   8       84.83       99.73      5.35 o 
   5   3   8      656.44      652.70     11.34 o 
   6   3   8       13.05       21.99      2.71 o 
   7   3   8       19.75       16.65      2.65 o 
   8   3   8       28.50       19.87      3.10 o 
  -3   4   8       72.76       85.62      7.03 o 
  -2   4   8       27.89       27.66      3.84 o 
  -1   4   8       65.07       66.10      3.55 o 
   0   4   8      134.65      134.79      4.86 o 
   1   4   8      113.10      115.40      4.42 o 
   2   4   8      844.76      844.40     16.13 o 
   3   4   8      115.44      125.16      4.60 o 
   4   4   8      355.04      350.72      7.92 o 
   5   4   8      201.05      201.14      6.15 o 
   6   4   8       18.46       17.94      2.59 o 
   7   4   8       80.14       74.72      4.96 o 
  -2   5   8       79.00       77.30      5.21 o 
  -1   5   8      374.67      368.40     10.33 o 
   0   5   8      293.47      276.77      7.24 o 
   1   5   8      712.28      686.36     11.99 o 
   2   5   8       31.23       33.34      4.13 o 
   3   5   8       79.59       81.56      5.62 o 
   4   5   8      124.40      132.32      6.23 o 
   5   5   8      255.42      247.09      8.59 o 
   6   5   8      251.58      248.43      8.98 o 
   7   5   8       45.91       51.98      5.29 o 
  -1   6   8       62.19       64.91      4.86 o 
   0   6   8       18.11       18.05      5.61 o 
   1   6   8       74.93       67.70      5.45 o 
   2   6   8      157.35      157.37      6.97 o 
   3   6   8      448.55      409.94     16.17 o 
   4   6   8      138.31      143.20      6.89 o 
   5   6   8       12.54       12.31      3.04 o 
   6   6   8       38.76       32.92      4.25 o 
   0   7   8      139.89      142.16     10.74 o 
   1   7   8      119.15      129.55      7.76 o 
   2   7   8       60.06       68.18      8.39 o 
   3   7   8        2.13        1.60      2.84 o 
   4   7   8        0.01       -0.31      2.18 o 
   5   7   8       15.66       10.91      4.32 o 
  -1  -7   9       25.35       23.26      3.88 o 
   0  -7   9       31.21       31.19      4.23 o 
   1  -7   9        3.90        7.22      2.61 o 
  -3  -6   9      113.40       93.93      9.93 o 
  -2  -6   9        0.66       -0.91      2.04 o 
  -1  -6   9        9.97        9.06      2.69 o 
   0  -6   9       17.02       15.89      3.35 o 
   1  -6   9       74.28       79.12      6.15 o 
   2  -6   9        8.24        7.12      2.83 o 
   3  -6   9        0.82        2.03      2.14 o 
  -4  -5   9      113.69      123.58     14.07 o 
  -3  -5   9        2.68        5.18      2.53 o 
  -2  -5   9      193.14      196.39      8.06 o 
  -1  -5   9        5.91        3.87      2.47 o 
   0  -5   9        7.20       16.78      3.27 o 
   1  -5   9       94.89      101.06      6.58 o 
   2  -5   9       17.47       19.94      3.23 o 
   3  -5   9        4.14        5.30      2.15 o 
   4  -5   9       16.02       24.19      6.54 o 
  -4  -4   9       53.47       56.07      6.17 o 
  -3  -4   9       45.98       40.09      5.24 o 
  -2  -4   9       38.29       36.83      4.23 o 
  -1  -4   9       27.23       28.65      5.12 o 
   0  -4   9      185.08      182.19      7.59 o 
   1  -4   9      116.45      102.02      9.19 o 
   2  -4   9        0.03        1.48      1.83 o 
   3  -4   9       10.36       15.05      3.40 o 
   4  -4   9      293.23      309.91      8.31 o 
   5  -4   9        3.03        4.32      4.32 o 
  -4  -3   9      226.84      250.31      9.44 o 
  -3  -3   9        0.13        3.00      2.00 o 
  -2  -3   9        2.71       36.04      4.00 o 
  -1  -3   9       53.92       58.60      4.80 o 
   0  -3   9      283.68      274.06      8.76 o 
   1  -3   9      231.81      232.29      8.70 o 
   2  -3   9       54.89       58.74      4.71 o 
   3  -3   9     1058.04     1059.71     19.50 o 
   4  -3   9      209.17      191.54      6.17 o 
   5  -3   9       27.56       24.80      4.87 o 
   6  -3   9       59.79       67.50      9.13 o 
  -5  -2   9       65.49       82.43     10.86 o 
  -4  -2   9       35.52       39.37      4.23 o 
  -3  -2   9       13.61       42.24      4.11 o 
  -2  -2   9      218.50      218.56      7.76 o 
  -1  -2   9       52.71       58.37      4.75 o 
   0  -2   9     1263.06     1197.24     24.99 o 
   1  -2   9      191.06      179.86      6.85 o 
   2  -2   9       73.17      103.12      5.32 o 
   3  -2   9       35.54       29.98      3.45 o 
   4  -2   9        5.13        4.85      1.96 o 
   5  -2   9       74.58       75.14      6.91 o 
   6  -2   9      241.74      268.40     15.06 o 
  -5  -1   9      166.48      169.43     13.57 o 
  -4  -1   9       16.85       16.07      2.60 o 
  -2  -1   9        3.53        4.35      2.05 o 
  -1  -1   9       96.70       91.73     11.23 o 
   0  -1   9      345.49      316.87      9.07 o 
   1  -1   9       12.43        9.44      2.36 o 
   2  -1   9       95.20       90.99     11.48 o 
   3  -1   9     1516.58     1528.81     25.00 o 
   4  -1   9      855.87      784.96     21.97 o 
   5  -1   9        3.38       15.82      7.53 o 
   6  -1   9        0.95        5.33      2.46 o 
   7  -1   9       21.05       20.24      5.55 o 
  -4   0   9        2.69        2.96      3.58 o 
  -3   0   9       59.37       79.71      5.41 o 
  -2   0   9        2.58       -0.01      1.66 o 
  -1   0   9      266.60      250.79      7.85 o 
   0   0   9       15.37       13.91      2.66 o 
   1   0   9      358.74      357.41      9.55 o 
   2   0   9       33.43       40.43      3.88 o 
   3   0   9      517.50      498.42     16.54 o 
   5   0   9      232.24      216.88      5.96 o 
   6   0   9      169.12      169.15      5.58 o 
   7   0   9      113.86      107.93      6.85 o 
  -4   1   9        9.62       13.20      5.31 o 
  -3   1   9       37.83       39.06      3.35 o 
  -2   1   9      179.01      175.57      6.63 o 
  -1   1   9      124.67      152.46      9.87 o 
   0   1   9      204.62      200.12     10.43 o 
   1   1   9       15.34       21.60      4.20 o 
   2   1   9       61.86       53.93      6.17 o 
   3   1   9       97.80      107.22      3.42 o 
   4   1   9      511.17      481.31      8.41 o 
   5   1   9        1.09        0.84      1.19 o 
   6   1   9      102.42       97.01      4.70 o 
   7   1   9        3.85        4.14      2.05 o 
  -4   2   9       75.16       67.11      6.67 o 
  -3   2   9       67.48       82.68     10.49 o 
  -2   2   9      308.94      327.39      9.93 o 
  -1   2   9      223.89      224.10     10.24 o 
   0   2   9       30.28       33.03      6.05 o 
   1   2   9      478.91      462.57      9.99 o 
   2   2   9      106.30      117.82      9.38 o 
   3   2   9      230.47      228.56     10.90 o 
   4   2   9       31.65       34.15      4.53 o 
   5   2   9      289.83      270.98      7.30 o 
   6   2   9        0.10       -0.36      1.80 o 
   7   2   9        1.10        8.25      3.95 o 
  -3   3   9       70.31       63.74      6.23 o 
  -2   3   9        9.98        5.95      2.75 o 
  -1   3   9      230.15      228.04      6.36 o 
   0   3   9      715.05      681.96     13.64 o 
   1   3   9      787.20      794.17     15.01 o 
   2   3   9        5.87       78.85      7.84 o 
   3   3   9      201.94      196.43      6.84 o 
   4   3   9      405.96      393.17      8.16 o 
   5   3   9       12.03        8.11      1.89 o 
   6   3   9        2.55        3.72      1.82 o 
   7   3   9       40.18       48.72      4.00 o 
  -2   4   9      252.88      257.89      7.97 o 
  -1   4   9        4.84        3.02      1.78 o 
   0   4   9      817.49      774.07     13.13 o 
   1   4   9       10.88       13.61      2.63 o 
   2   4   9        9.38        9.65      2.46 o 
   3   4   9      430.97      432.87      8.82 o 
   4   4   9        4.99        4.57      1.79 o 
   5   4   9        4.99        9.10      2.06 o 
   6   4   9       42.89       44.75      3.77 o 
   7   4   9        4.23       10.24      2.53 o 
  -2   5   9        8.51        4.05      2.34 o 
  -1   5   9       10.84       12.15      3.30 o 
   0   5   9      526.57      547.34     10.98 o 
   1   5   9       57.83       52.79      5.18 o 
   2   5   9       14.21       14.39      2.96 o 
   3   5   9      262.43      269.57     12.77 o 
   4   5   9      124.76      126.26      5.22 o 
   5   5   9       50.53       60.66      4.39 o 
   6   5   9      117.01      116.01      6.10 o 
   0   6   9       75.23       83.53      8.08 o 
   1   6   9        6.12        5.10      2.64 o 
   2   6   9       49.43       48.46      4.88 o 
   3   6   9        4.35        4.94      4.01 o 
   4   6   9       10.38       30.53      3.44 o 
   5   6   9       41.68       50.79      8.58 o 
   6   6   9       21.75       20.24      3.88 o 
   2   7   9       10.88       21.77      4.10 o 
   3   7   9       83.43       78.83      6.60 o 
   4   7   9      127.42      150.61      7.50 o 
  -2  -6  10        7.11        9.62      3.10 o 
  -1  -6  10       35.46       42.48      6.60 o 
   0  -6  10        7.74       12.45      3.14 o 
   1  -6  10       46.72       45.26      4.93 o 
   2  -6  10      229.39      226.65     11.80 o 
  -3  -5  10        0.73       -0.72      2.19 o 
  -2  -5  10       51.38       49.31      5.15 o 
  -1  -5  10      223.90      222.75      9.02 o 
   1  -5  10       30.87       29.47      4.09 o 
   2  -5  10       15.88       19.52      3.43 o 
   3  -5  10       55.93       45.60      5.60 o 
  -3  -4  10       80.33       85.12      6.58 o 
  -2  -4  10      100.43       93.40      6.63 o 
  -1  -4  10       26.71       39.61      6.29 o 
   0  -4  10      382.98      352.52     10.86 o 
   1  -4  10       92.95       98.68      6.63 o 
   2  -4  10      440.68      427.93     18.82 o 
   3  -4  10        1.81       -1.11      1.83 o 
   4  -4  10        1.17        1.18      2.02 o 
  -4  -3  10       10.52        8.52      3.83 o 
  -3  -3  10        2.88        5.13      2.51 o 
  -2  -3  10       12.08       20.19      3.40 o 
  -1  -3  10      791.65      756.05     17.28 o 
   0  -3  10       68.28       66.22      5.37 o 
   1  -3  10      840.59      843.61     17.58 o 
   2  -3  10       23.36       23.90      3.49 o 
   3  -3  10      295.78      280.15     10.24 o 
   4  -3  10       69.40       75.09      4.84 o 
   5  -3  10        6.84       11.64      3.23 o 
  -4  -2  10      203.10      200.70     14.01 o 
  -3  -2  10        1.33       20.57      6.54 o 
  -2  -2  10      558.60      555.60     13.61 o 
  -1  -2  10       30.07       20.36      3.39 o 
   0  -2  10       44.10       42.01      4.27 o 
   1  -2  10        1.29        6.39      2.22 o 
   2  -2  10      154.64      146.57      6.54 o 
   3  -2  10      575.96      550.64     14.13 o 
   4  -2  10      280.79      267.74      8.73 o 
   5  -2  10       27.00       20.57      4.75 o 
   6  -2  10       23.21       37.64      7.28 o 
  -4  -1  10        0.94        6.70      2.63 o 
  -3  -1  10       12.77       19.84      3.35 o 
  -2  -1  10       95.56      110.71      6.72 o 
  -1  -1  10      280.55      253.35     16.60 o 
   0  -1  10      331.57      334.37      9.90 o 
   1  -1  10      172.11      184.77      9.50 o 
   2  -1  10       14.58       20.56      3.18 o 
   3  -1  10      214.69      197.88      7.46 o 
   4  -1  10       24.69       24.68      4.94 o 
   5  -1  10       54.31       89.01      6.66 o 
   6  -1  10       59.43       51.98      6.42 o 
  -4   0  10       15.21       18.14      6.17 o 
  -3   0  10       11.88       20.31      3.40 o 
  -2   0  10      261.79      273.55      8.85 o 
  -1   0  10      167.21      177.35     13.14 o 
   0   0  10       49.90       58.11      4.88 o 
   1   0  10       11.38       15.98      3.09 o 
   2   0  10      161.26      172.62      6.89 o 
   3   0  10      657.27      592.21     19.13 o 
   4   0  10        9.68       17.15      4.32 o 
   5   0  10       85.67       74.77      5.82 o 
   6   0  10       32.52       44.54      4.74 o 
   7   0  10      281.00      273.58     14.68 o 
  -3   1  10       14.79       13.08      4.94 o 
  -2   1  10       13.95       21.21      3.25 o 
  -1   1  10       85.87       81.88     15.36 o 
   0   1  10       89.67       91.92      5.88 o 
   1   1  10       13.50        9.13      3.33 o 
   2   1  10      298.08      296.54     12.83 o 
   4   1  10       63.36       64.79      7.16 o 
   5   1  10       10.42        6.65      2.96 o 
   6   1  10        2.34       -0.18      2.31 o 
   7   1  10       97.14      108.41      7.07 o 
  -3   2  10        5.41        3.95      4.32 o 
  -2   2  10       67.75       75.71      9.19 o 
  -1   2  10      296.06      340.96     13.57 o 
   0   2  10        3.50        7.16      3.21 o 
   1   2  10       34.00       39.49      5.55 o 
   2   2  10       25.52       21.84      4.57 o 
   3   2  10       70.02       82.06      8.14 o 
   4   2  10       68.95       60.59      7.16 o 
   5   2  10       41.50       36.28      6.05 o 
   6   2  10      177.49      183.77      7.25 o 
   7   2  10       62.55       71.13      5.74 o 
  -2   3  10       81.63      107.11     11.97 o 
  -1   3  10       28.00       16.09      3.16 o 
   0   3  10        0.21        0.00      2.59 o 
   1   3  10      247.57      237.06     11.72 o 
   2   3  10      317.29      337.26     14.31 o 
   3   3  10       53.48       66.42      5.74 o 
   4   3  10        4.25        4.86      1.78 o 
   5   3  10       17.14       17.99      2.53 o 
   6   3  10        5.86        9.38      2.27 o 
   7   3  10        1.33        2.95      1.93 o 
  -2   4  10      154.12      134.14     13.20 o 
  -1   4  10       43.14       42.00      4.54 o 
   0   4  10        0.27        0.70      2.04 o 
   1   4  10      307.19      316.78      9.31 o 
   2   4  10      149.48      157.40      7.16 o 
   3   4  10       62.67       56.51      4.85 o 
   4   4  10      204.03      207.53      6.33 o 
   5   4  10       12.34        9.48      2.18 o 
   6   4  10       50.51       52.04      4.21 o 
  -1   5  10        8.66        8.64      4.32 o 
   0   5  10      109.65      112.62      5.84 o 
   1   5  10      324.17      349.01     10.32 o 
   2   5  10       44.74       44.03      5.06 o 
   3   5  10       68.59       82.73     13.45 o 
   4   5  10        6.71        7.11      2.17 o 
   5   5  10      241.88      311.89      8.46 o 
   6   5  10       99.67      115.32      6.20 o 
   1   6  10        6.43        7.85      6.29 o 
   2   6  10      176.73      185.66      8.12 o 
   3   6  10       24.74       23.91      4.09 o 
   4   6  10      152.14      169.53      6.52 o 
   5   6  10      181.07      210.09      7.40 o 
  -1  -5  11        7.85       11.16      3.11 o 
   0  -5  11        3.28        5.21      2.70 o 
   1  -5  11        6.52       10.75      3.46 o 
   2  -5  11        1.39        2.30      2.53 o 
  -2  -4  11       99.75       98.52      7.15 o 
  -1  -4  11        0.98        0.07      2.09 o 
   0  -4  11       51.00       52.55      5.24 o 
   1  -4  11        0.01       -0.43      1.92 o 
   2  -4  11       12.31       19.05      3.39 o 
   3  -4  11       24.96       37.33      4.48 o 
   4  -4  11       60.70       70.86      5.18 o 
  -3  -3  11      230.02      220.69      9.07 o 
  -2  -3  11       12.30       12.99      3.16 o 
  -1  -3  11      167.77      154.89      9.50 o 
   0  -3  11       47.89       54.21      5.19 o 
   1  -3  11       72.87       76.35      5.93 o 
   2  -3  11        4.10        4.50      2.36 o 
   3  -3  11        0.87        0.98      2.16 o 
   4  -3  11       16.00       15.69      6.46 o 
   5  -3  11        0.21       -0.01      2.48 o 
  -3  -2  11      241.00      250.12      9.29 o 
  -2  -2  11        2.09        6.21      2.49 o 
  -1  -2  11       46.53       59.17      6.85 o 
   0  -2  11      337.92      331.46     10.47 o 
   1  -2  11      992.55      940.70     19.28 o 
   2  -2  11       82.07      111.59      7.07 o 
   3  -2  11        1.04        6.99      2.60 o 
   4  -2  11        8.75        6.87      2.60 o 
   5  -2  11       30.37       36.72      4.77 o 
  -3  -1  11        3.45        1.78      3.46 o 
  -2  -1  11       15.58       17.09      3.23 o 
  -1  -1  11        7.76        9.10      2.83 o 
   0  -1  11       49.61       49.82      4.84 o 
   1  -1  11        0.74        4.70      2.59 o 
   2  -1  11        7.88        4.94      2.31 o 
   3  -1  11       44.62       41.15      5.74 o 
   4  -1  11      490.42      463.62     17.52 o 
   5  -1  11       24.73       37.07      4.62 o 
   6  -1  11        0.20       -0.93      2.34 o 
  -3   0  11        2.99        3.19      2.49 o 
  -2   0  11      108.77      109.23     16.47 o 
  -1   0  11      112.81      132.15      8.45 o 
   0   0  11      438.12      471.15     12.43 o 
   1   0  11      761.35      734.29     21.97 o 
   2   0  11        6.19        2.69      2.53 o 
   3   0  11      183.05      151.91      9.87 o 
   4   0  11       42.61       49.11      6.66 o 
   5   0  11       50.72       46.43      4.92 o 
   6   0  11       12.21       10.17      8.39 o 
  -2   1  11        6.89        2.22      3.09 o 
  -1   1  11       56.78       54.79      6.91 o 
   0   1  11      477.09      444.50     16.66 o 
   1   1  11       24.76       29.00      5.31 o 
   2   1  11      164.05      169.55     10.37 o 
   3   1  11      396.42      378.60     15.67 o 
   4   1  11      126.70      118.84     10.00 o 
   5   1  11       58.38       65.16      7.65 o 
   6   1  11        0.06        0.89      2.49 o 
  -2   2  11        7.33       12.00      3.10 o 
  -1   2  11       29.98       29.99      5.18 o 
   0   2  11       84.74       84.78      8.27 o 
   1   2  11      221.43      205.34     10.98 o 
   2   2  11      194.66      191.77     10.86 o 
   3   2  11      369.88      364.04     15.30 o 
   4   2  11      200.60      209.04     11.85 o 
   5   2  11       47.88       32.33      5.92 o 
   6   2  11        1.64       -0.49      3.33 o 
  -1   3  11        0.62       -1.31      2.19 o 
   0   3  11      382.15      339.48     14.31 o 
   1   3  11       47.40       48.13      6.54 o 
   2   3  11      119.28      116.37     10.12 o 
   3   3  11        9.19        7.53      3.83 o 
   4   3  11       70.55       60.96      7.65 o 
   5   3  11       39.40       28.88      6.17 o 
   6   3  11      115.02      111.80     10.61 o 
   0   4  11        8.51       10.45      3.01 o 
   1   4  11        3.87        0.37      3.09 o 
   2   4  11        8.17        9.75      4.07 o 
   3   4  11       74.04       74.66      8.39 o 
   4   4  11       54.89       47.51      7.40 o 
   5   4  11        1.94        9.75      4.57 o 
   6   4  11       18.29       21.84      5.92 o 
   1   5  11      107.13      115.63     10.61 o 
   2   5  11       15.49        3.70      4.07 o 
   3   5  11        4.97        7.90      4.32 o 
   4   5  11        0.61        3.46      4.07 o 
   5   5  11        8.93        2.22      4.32 o 
  -1  -4  12        0.03        3.08      2.65 o 
   0  -4  12      185.92      199.10      8.85 o 
   1  -4  12      100.18      102.18      7.37 o 
   2  -4  12       64.59       75.10      6.66 o 
  -1  -3  12       18.67       18.99      4.01 o 
   0  -3  12       22.90       23.53      6.91 o 
   1  -3  12        7.51        6.10      2.74 o 
   2  -3  12        6.82       18.24      3.49 o 
   3  -3  12       59.74       54.05      5.50 o 
   4  -3  12       89.20       91.49      6.79 o 
  -2  -2  12       90.77       92.62      7.02 o 
  -1  -2  12       83.18       90.69     11.23 o 
   0  -2  12      128.14      105.42      7.20 o 
   1  -2  12      213.20      203.88      8.50 o 
   2  -2  12       14.25       10.64      3.00 o 
   3  -2  12       82.55       83.35      6.50 o 
   4  -2  12        9.94        8.64      3.95 o 
  -2  -1  12        7.10       10.95      3.05 o 
  -1  -1  12       41.81       34.63      4.51 o 
   0  -1  12      169.57      180.04      7.98 o 
   1  -1  12       78.22       80.12     14.62 o 
   2  -1  12       94.18       93.50      9.50 o 
   3  -1  12       78.31       58.53      5.50 o 
   4  -1  12       19.49       23.20      5.43 o 
   5  -1  12        0.59        8.32      3.35 o 
  -2   0  12      155.78      175.86      7.85 o 
  -1   0  12       53.84       55.14     11.78 o 
   0   0  12       10.58        8.42      3.21 o 
   1   0  12        0.46        1.73      2.36 o 
   2   0  12       12.20       -0.37      2.96 o 
   3   0  12       85.08       99.22      9.50 o 
   4   0  12      107.49       90.95      9.01 o 
   5   0  12       71.04       70.71      8.27 o 
  -1   1  12      252.22      253.84     12.71 o 
   0   1  12      254.31      269.51     13.33 o 
   1   1  12      105.04       99.83      9.38 o 
   2   1  12       23.30        9.87      4.32 o 
   3   1  12        3.38        2.84      3.21 o 
   4   1  12       14.55        5.43      3.70 o 
   5   1  12       19.53       20.36      5.31 o 
  -1   2  12       79.68       86.38      8.88 o 
   0   2  12      320.57      320.60     14.56 o 
   1   2  12       48.61       53.06      7.16 o 
   2   2  12        3.22       11.48      4.07 o 
   3   2  12      260.10      242.86     12.83 o 
   4   2  12        1.44        6.29      4.07 o 
   5   2  12        7.96        7.03      4.20 o 
   0   3  12       25.69       30.36      5.68 o 
   1   3  12        7.14        2.71      3.58 o 
   2   3  12        3.48        4.44      3.58 o 
   3   3  12       89.92      101.93     10.12 o 
   4   3  12       62.76       76.88      8.88 o 
   5   3  12        1.49        3.33      3.95 o 
   1   4  12       71.91       69.60      8.14 o 
   2   4  12       63.94       75.65      8.76 o 
   3   4  12       73.88       75.40      9.13 o 
   4   4  12       25.48       31.71      6.66 o 
   0  -2  13        3.39        6.20      2.95 o 
   1  -2  13       92.28       98.04      7.77 o 
   2  -2  13        0.36        2.46      2.71 o 
   3  -2  13       12.11       17.94      3.83 o 
   0  -1  13       25.43       32.31      8.21 o 
   1  -1  13       67.73       88.39      6.76 o 
   2  -1  13       17.17       12.01      4.32 o 
   3  -1  13        0.07       -0.25      3.46 o 
   4  -1  13       30.10       38.38      6.66 o 
   0   0  13      225.80      252.63     13.94 o 
   1   0  13      192.93      199.67     12.22 o 
   2   0  13       65.76       51.95      7.40 o 
   3   0  13        0.04       -0.62      3.46 o 
   4   0  13       11.98       19.50      5.18 o 
   0   1  13       29.08       28.38      5.92 o 
   1   1  13       65.25       53.56      7.65 o 
   2   1  13       51.15       41.59      7.03 o 
   3   1  13       23.53       23.08      5.55 o 
   4   1  13      108.34       86.26      9.38 o 
   1   2  13      173.99      176.71     11.60 o 
   2   2  13       20.46        8.39      4.20 o 
   3   2  13       13.46       35.66      6.42 o 
   4   2  13      135.50      146.23     12.46 o 
                                                 
